# Supplementary material for: Antibody dependent cellular cytotoxicity-inducing anti-EGFR antibodies as effective therapeutic option for cutaneous melanoma resistant to BRAF inhibitors
Source: Front Immunol. 2024 Mar 6;15:1336566. doi: 10.3389/fimmu.2024.1336566 (PMC10950948; doi:10.3389/fimmu.2024.1336566)
Supplement: Supplementary file 5 [file Table_2.xlsx]

## Sheet: Diff_exp_Mel_599_VR_vs_P
Gene	Fold-Change	padj
COLEC12	27510.9	7.24806e-34
COL1A1	22443.2	2.02354e-31
PDE1C	22189.7	2.35186e-31
AXL	21341.2	6.70791e-32
NNMT	14492.1	1.12739e-29
BEX1	13706.9	3.05044e-29
COL8A1	13423.6	3.6304e-29
CACNA2D3	6471.35	4.95654e-25
TMEM119	5007.26	3.45913e-23
AMIGO2	4737.81	1.39127e-22
MYO5B	3166.38	4.78552e-21
BDNF	3156.49	7.19921e-21
KRT18	3115.24	2.52847e-27
COL5A1	3005.93	4.57517e-27
PDGFRB	2799.5	2.44393e-20
LINC00922	2698.49	1.17234e-19
TIE1	2016.53	7.59773e-19
GLIPR1	1993.89	1.80677e-44
SPOCK1	1829.52	1.75399e-56
LINC01638	1776.94	3.32134e-18
ABI3BP	1770.21	5.57425e-17
TRIM55	1732.07	1.04101e-16
ACKR3	1557.04	1.89358e-17
IGSF5	1534.81	9.12444e-17
LINC02154	1520.16	3.5285e-97
CPA4	1485.95	5.66319e-53
OR51B5	1401.07	6.44421e-17
EDN1	1390.19	8.17641e-17
GRIN2A	1331.16	1.0311e-16
NALCN	1316.33	6.81746e-17
AF241725.1	1304.59	1.86421e-16
KRT8	1300.78	9.81931e-17
CLMP	1267.84	1.76767e-41
ZEB1	1262.64	6.02175e-15
VGLL3	1223.68	8.61673e-16
KRT81	1216.51	5.19809e-16
TMEM47	1189.13	2.0179e-15
THY1	1167.88	2.56329e-16
KLHL4	1147.04	1.61833e-15
CTNND2	1065.84	7.4325e-16
GPR78	1064.99	1.69668e-14
PCSK5	1060.49	9.48791e-16
CDH13	1042.65	5.05377e-69
KRTAP1-5	1006.68	5.5454e-15
RAB27B	977.745	1.475e-18
COL4A5	965.747	4.71677e-15
TMEM200A	942.23	2.19947e-15
COL3A1	938.739	1.60162e-29
SYTL5	930.776	1.54426e-14
TENM2	929.947	1.55298e-53
IGFN1	924.224	3.92092e-15
HTN1	860.972	1.50192e-53
SAMD12	851.691	9.4136e-15
AC079298.3	841.948	1.48389e-14
SLC38A4	841.405	4.5435e-14
PTPRN	825.308	2.0821e-14
ADAMTSL1	795.866	2.73933e-14
SERPINE1	790.255	1.39635e-66
ATP8B1	779.406	7.59981e-19
ADAMTS12	778.511	1.31785e-129
LRRC8E	741.184	1.19301e-13
PTGFR	729.676	1.78836e-13
THRB	728.162	7.99744e-14
ILDR2	698.597	4.83228e-18
KRT34	697.454	6.51054e-14
SH3RF2	684.425	6.48932e-14
MECOM	683.667	7.95139e-14
GPC6	670.181	1.07036e-13
NMUR2	668.857	2.49718e-17
FAT3	665.503	1.33444e-13
KCNK10	657.851	3.04169e-12
TMEM132D	657.381	1.54025e-12
PAPPA	654.138	9.61616e-14
HRH1	645.402	3.02742e-18
NTRK3	636.984	4.20765e-13
FENDRR	629.141	1.47417e-13
DENND2A	620.642	6.43059e-43
TGFBI	610.112	4.55128e-38
IL15	602.299	2.66081e-13
ALPK2	592.133	1.36057e-40
CDH2	589.753	1.01703e-73
ELAVL2	589.681	6.61843e-13
RAB3B	589.521	6.4143e-92
SLC38A1	586.068	6.64139e-42
AKR1C3	570.804	3.73968e-13
BNC1	568.041	1.70945e-30
MYPN	563.603	4.13417e-13
COLEC10	560.264	8.88549e-13
IL7R	555.097	2.36372e-12
FBXL21P	543.188	4.7504e-12
CRISPLD2	531.044	1.08608e-131
FGF5	527.319	1.25671e-12
CYSLTR2	514.727	1.44251e-28
NPPB	512.348	1.44993e-12
INHBA	511.146	8.36382e-50
KCNMA1	502.921	2.88629e-38
IL31RA	499.408	3.52383e-12
MYOSLID	496.38	1.44959e-12
AC092675.1	492.987	3.64837e-11
AKR1C2	485.775	3.14247e-12
GPR39	482.483	1.95997e-12
DNER	477.409	1.42748e-45
FGFR2	466.719	1.12063e-23
BGN	461.504	6.22999e-16
RGS7	453.031	3.02113e-12
ZDHHC15	447.575	8.48305e-12
AC078905.1	446.744	4.39799e-15
NGF	446.627	5.20116e-12
MUC15	429.983	6.4188e-12
SERPINB7	423.503	2.50639e-29
TINAGL1	422.403	9.84237e-12
CALHM5	420.275	6.99602e-16
RNF128	419.845	3.95887e-12
PCP4	412.284	7.0076e-10
ARMC4	408.408	7.94668e-12
AC083855.2	395.771	8.99557e-12
XDH	380.556	1.85093e-11
MYO7B	372.332	2.25962e-11
PPL	367.526	8.10553e-15
LINC01111	358.537	9.75629e-10
RTL3	349.183	2.57628e-11
LINC02657	344.959	4.86177e-11
OR51B4	336.474	2.10106e-10
SV2B	332.692	6.07471e-11
ABCC9	332.182	1.6144e-10
C7orf69	328.928	3.48704e-11
SLC5A12	313.948	1.79109e-10
ANK3	310.691	1.08085e-13
RIN2	306.552	2.78086e-34
PDLIM4	304.275	1.96275e-10
MIR646HG	303.256	7.46931e-11
AP005230.1	301.839	5.23901e-10
KRT80	300.41	9.05427e-11
DEPP1	300.362	1.36923e-10
CXCL12	297.902	8.38043e-11
LINC01583	295.185	1.13988e-10
LINC00857	291.96	7.2212e-10
BASP1	284.381	1.58955e-66
TNFRSF11B	281.431	3.06691e-10
ADAMTS6	280.88	8.58186e-55
RAC2	279.013	1.89099e-10
MARCHF4	278.817	8.22749e-10
LINC01444	278.764	6.09821e-14
NCAM2	275.761	1.04057e-13
KRTAP2-3	274.846	1.72348e-12
AC021504.1	270.853	3.01549e-10
AKR1C1	269.005	1.76458e-10
TAGLN	268.264	7.90139e-86
AC008786.1	261.551	7.29331e-06
CRTAM	259.145	4.33169e-09
PPP2R2B	256.465	5.76354e-30
AC060814.2	254.664	0.047641
LINC00355	252.27	2.99661e-10
CXCL5	251.157	1.1461e-09
TOX2	249.731	2.05769e-09
LIMCH1	245.468	2.53939e-28
APLN	243.91	1.10304e-09
HBG2	240.747	5.74879e-09
TMEM154	238.851	1.07789e-09
CCBE1	238.723	2.18569e-86
PCED1B	237.997	1.03691e-09
PDE1A	237.508	1.1435e-08
PRSS23	235.833	1.28177e-205
BMP2	231.475	9.15378e-10
STK33	229.162	2.97691e-09
AC009271.1	228.581	1.83073e-09
B3GALT5	227.253	1.8525e-09
GALNT5	223.848	1.89565e-09
CHRM2	218.879	1.21691e-08
RGS4	216.479	3.1089e-45
THBS1	216.281	1.36693e-153
AC110023.1	214.916	1.75875e-07
RFLNA	208.683	2.48913e-22
HS3ST3A1	206.601	1.65918e-09
ZNF287	205.863	1.52288e-09
DRD2	204.742	1.08966e-08
PSG5	204.552	2.25095e-09
HMGA2	203.158	6.95856e-44
ANXA1	194.603	3.94183e-88
AC089983.1	194.316	7.56022e-12
MANCR	192.741	1.4969e-08
HIF1A-AS3	191.939	3.99532e-09
PCDHA10	191.22	6.74401e-09
ENPEP	190.354	5.95047e-08
EVI2B	189.814	7.48394e-09
KRT33B	189.439	9.76685e-08
AC017033.1	189.048	2.64399e-08
CFI	188.357	5.30995e-09
AC022034.1	185.547	3.73978e-09
ASB5	184.624	2.51804e-08
AC073130.1	184.554	6.84028e-09
RPSAP52	183.668	4.87023e-09
ANKFN1	183.583	1.06742e-11
FIBIN	182.35	4.90068e-08
ST6GAL2	182.218	2.60023e-07
ABCC3	181.607	5.3859e-09
SPOCD1	178.342	5.86693e-56
ANGPT1	178.126	3.4687e-08
MMP2	175.731	1.5833e-141
DKK1	175.662	7.80011e-96
F2RL2	174.24	6.16367e-09
LINC01561	174.104	1.79525e-08
AC025569.1	173.112	8.23408e-40
AC080079.2	170.418	3.99667e-08
KSR2	168.501	4.88895e-08
GALNT13	165.832	1.07846e-08
SH2D3C	163.783	2.13538e-08
SOX9	161.545	5.94725e-19
NLRP10	161.528	1.30674e-08
ITGBL1	161.397	1.50344e-08
PCDHB12	161.396	1.39272e-08
FPR1	160.5	1.02086e-07
C20orf197	159.075	0.0207956
AC244153.1	155.318	3.80593e-08
ZEB1-AS1	154.516	1.50498e-08
MGLL	152.331	2.2857e-50
CCDC152	151.414	1.4263e-07
OXGR1	150.555	7.07146e-06
LYPD1	149.242	3.89941e-16
MMP19	146.493	2.89024e-08
FAM131B	145.64	6.15474e-08
ITGA5	144.383	3.66353e-100
P4HA3	144.192	7.39913e-08
COL5A2	143.971	6.33201e-231
AC023310.4	143.515	3.77296e-07
PYGL	143.143	4.99976e-79
ANO2	142.881	3.05372e-08
MMP16	142.312	3.88291e-36
CPA3	142.274	6.34524e-08
COL12A1	142.257	2.72687e-142
CDX1	142.185	0.0451156
DNAH11	141.826	1.16661e-20
S100A3	141.796	4.37943e-08
PDGFB	141.297	3.69695e-08
TDO2	140.639	1.99639e-07
DAZL	140.597	8.43799e-13
SLCO1A2	140.561	4.08463e-07
KCNT2	139.204	1.37826e-07
AC021613.1	138.929	0.0289319
SFRP2	138.497	2.57023e-07
EDA	138.219	4.51258e-08
SFTA1P	137.788	6.56727e-08
CARMN	137.741	6.19494e-43
PCDHB8	137.489	4.5277e-08
SLC66A1L	136.559	6.30963e-08
FYB1	136.003	2.51194e-10
ADAM33	135.042	1.37687e-05
LRRC15	134.302	5.10992e-08
PLEKHA6	132.592	3.93574e-10
FSCN1	132.492	9.85059e-54
COL4A6	132.235	6.28464e-08
RERG	131.912	8.95851e-18
NEXN	131.465	3.7649e-14
HECW1	131.133	5.274e-10
AC002074.1	130.304	1.77623e-07
ANO3	129.861	1.50848e-07
SCN9A	129.606	1.81401e-09
HSD17B2	129.466	5.01021e-14
CREB3L1	127.812	9.38708e-08
PAPLN	127.19	6.5185e-08
LAMC2	126.886	3.7601e-10
PCDHB11	126.365	1.04302e-07
ARAP3	125.181	1.6512e-07
NRP1	124.696	1.6706e-246
VSIR	123.424	9.53491e-08
LRRC32	122.962	3.12589e-09
TNFAIP6	122.329	2.13299e-07
CCL2	121.874	6.63241e-19
COL6A3	121.828	1.51857e-50
PLEKHG4B	120.655	1.11115e-13
ADAMTS14	120.269	1.48409e-07
PIK3CG	120.17	2.61439e-07
ADAM19	120.075	1.89864e-135
AC091182.2	118.846	1.75463e-06
PAPPA2	118.476	1.16707e-26
LIN28A	118.403	1.22689e-07
NPY1R	117.795	1.29718e-07
AL590681.1	117.23	4.27004e-07
SLC14A1	116.783	1.1779e-07
TNC	116.48	4.70287e-61
MYLK	116.299	1.17514e-151
AP001924.1	116.251	2.95752e-06
ITGA11	116.085	1.90603e-50
STC2	115.374	6.98987e-175
ABCA1	114.153	4.2475e-226
AC087636.1	112.23	4.92941e-05
MIR100HG	111.986	3.99887e-30
G0S2	111.642	1.93735e-09
HS3ST3B1	110.813	2.4974e-09
WDR86	110.763	3.94979e-07
SIGLEC15	109.726	4.43271e-17
PKP2	108.86	1.81899e-09
DNAH6	108.049	6.87369e-22
BCAT1	106.879	3.17888e-45
AC011313.1	105.816	4.59776e-06
PCDHB17P	104.72	4.4373e-07
OLFML3	104.24	2.57784e-31
COL5A3	104.034	1.0474e-13
PLA2R1	103.978	2.35287e-07
HHIP	103.73	3.46078e-07
LINC01193	103.719	0.000350851
LINC01173	102.731	2.42818e-06
CFH	101.916	1.79549e-47
CRIM1	100.272	9.46076e-240
GLIS1	99.7416	2.72763e-06
IL6	99.5393	3.31319e-07
CD38	99.0529	8.18796e-09
LINC02802	98.2379	1.04489e-06
LINC02056	97.5044	9.28279e-05
AC037198.1	96.7496	4.3249e-07
CCRL2	96.333	1.04467e-06
IGFBP5	96.1862	1.41459e-12
AC007336.3	95.8877	9.42122e-07
IL1B	95.3644	6.64246e-13
RAP1GAP2	94.6625	1.32636e-41
RASGRF2	94.5755	1.45964e-76
CYP4F12	93.6348	7.12941e-06
C2CD2	93.3895	2.96034e-13
AC026956.2	92.3721	3.16861e-05
NPAS3	92.1328	4.63989e-09
LINC01436	91.9498	5.77379e-07
MAP3K7CL	91.8354	2.09274e-23
WNT5B	91.4002	1.66552e-50
CCDC80	90.704	4.17869e-196
PDGFC	90.3839	9.33378e-92
PODXL	89.9311	1.03348e-30
ZNF711	89.7616	6.52587e-07
LY6K	89.6619	1.31557e-06
OR10Y1P	89.4513	2.53818e-06
AFP	89.1656	2.08285e-05
PRKG1-AS1	88.3604	2.37929e-06
AC008555.1	88.2856	0.0235624
AL121578.2	88.2713	1.46434e-06
WSCD1	87.8861	1.13257e-06
CMPK2	87.6831	1.3046e-12
SP140	87.4462	6.43472e-16
CRIM1-DT	87.0143	1.42713e-08
DDR2	86.9008	4.51475e-153
SCHIP1	85.9736	1.0531e-06
LINC01776	85.9239	1.36244e-06
DDO	85.8673	7.55374e-07
SHC2	85.5767	5.33821e-06
FOLR3	85.5532	1.61406e-08
HECW2	85.5431	1.35031e-32
XAF1	85.3513	2.14742e-06
NTM	84.9078	1.1163e-54
PDCD1LG2	84.1906	7.26025e-16
NTN4	83.8096	7.65129e-20
PLAC9P1	83.1901	0.00280198
AC024230.1	82.174	2.66703e-06
ITGA8	81.9662	2.42622e-12
VWDE	81.9303	9.84081e-06
CSF1R	81.2668	2.12195e-05
RASD2	81.1303	1.44064e-06
IQCJ	81.1035	2.12302e-05
SDR42E1	80.2411	6.69303e-06
CDRT1	79.3682	4.22464e-06
LINC01094	79.3666	2.91779e-05
HIC1	77.5824	1.37896e-07
SCG5	76.6	8.43861e-108
PCDHB10	76.3986	3.33306e-06
GLRB	76.1628	7.32538e-21
AC006206.2	75.7928	0.000348426
OXTR	75.6871	3.69323e-54
DSEL	75.5594	8.0337e-41
PLPP4	75.5535	1.68839e-69
NAP1L3	75.2729	1.76621e-18
AP000695.2	75.1509	2.80802e-06
PLAU	74.3089	2.73894e-06
AP000561.1	74.2107	2.75171e-06
VCAN	74.0714	2.62332e-108
STYK1	74.0595	2.44249e-06
TRIM22	73.5175	2.53083e-11
LINC01801	73.4999	9.19816e-05
PCDHB4	73.3804	4.47898e-06
KISS1	73.1132	9.75175e-06
AC010327.4	72.9315	6.54584e-06
AP003400.1	72.3452	9.9155e-15
AC083809.1	72.2314	4.74766e-06
SLIT2	71.9062	4.4606e-26
CA2	71.8901	7.27076e-08
GAS6-DT	71.8709	1.87938e-21
H1-0	71.7761	2.35676e-15
LINC01615	71.4238	3.78607e-11
CACNA1C	71.2921	1.98321e-44
CDK6-AS1	70.7749	4.65845e-06
AC104823.1	70.6717	0.000319634
AP000695.1	70.537	3.53782e-06
ESM1	70.517	7.36015e-06
LINC01605	70.0177	4.04145e-09
TNFSF18	69.8779	6.00139e-06
DPF3	69.682	7.48279e-18
LINC02377	69.6287	3.45573e-06
ZNF607	69.1088	6.27681e-08
PPP2R2C	68.9562	3.47202e-06
FLNC	68.9372	4.19409e-70
DIRC3	68.8945	4.55822e-34
IQCJ-SCHIP1	68.8423	3.91129e-06
MS4A4A	67.5216	0.000463947
TENM1	67.3461	6.09078e-06
ATP10B	67.252	2.96142e-15
MRVI1	67.1543	1.75322e-05
AC009731.1	66.7999	0.000779548
LOXL2	65.968	7.2525e-108
SGIP1	65.9514	8.9126e-05
B3GALT5-AS1	65.6132	5.39595e-05
F2RL1	65.3849	1.05694e-24
NDRG4	64.6742	8.4587e-08
COL10A1	64.02	0.000596289
PCDHB13	64.0085	5.18036e-11
GPR68	63.7519	1.80855e-05
ITGB4	63.6195	1.95876e-05
AL592429.2	63.3786	2.35744e-05
SEL1L3	63.3412	3.05043e-59
LINC01179	63.2804	8.29335e-05
LINC01836	62.7607	1.46481e-05
MCTP1	62.6858	2.80668e-35
HHIP-AS1	62.4607	7.17719e-06
MOV10L1	62.3863	0.00231338
PTX3	61.993	2.71837e-89
PCDHB14	61.9644	1.10749e-10
AL353740.1	61.7692	0.00211946
GAP43	61.7125	1.02014e-05
NID2	61.5358	1.65295e-52
VIPR1	60.6529	7.41491e-06
ME1	60.596	5.96207e-31
ECM2	60.5585	2.95321e-05
LINC01358	60.0401	1.95096e-07
LINC01081	59.9583	4.10098e-05
STC1	59.8437	1.40405e-85
PCDHB15	59.8219	1.41455e-05
PCDHB18P	59.6841	1.45363e-05
AC079610.1	59.529	0.000224501
PLCZ1	59.4777	0.00040188
AC060765.1	58.6524	0.000420144
CPED1	58.2259	2.59485e-39
ABI3	58.1723	2.0837e-05
LINC00968	58.1214	2.25077e-11
PRDM1	58.1029	2.54727e-13
ADM2	58.02	8.71831e-10
THBS2	58.0169	9.73699e-06
LINC00525	57.3713	3.35706e-05
ITGA3	57.1081	1.46281e-75
LINC01303	56.6456	1.97683e-05
PID1	56.549	6.35975e-43
CHRM3	56.4339	1.61527e-05
PCDHB3	55.93	2.29573e-05
LCT-AS1	55.8716	0.00319047
LUZP2	55.4738	5.05318e-05
NIPAL4	55.3679	5.4232e-05
AC109635.7	55.2678	2.24964e-13
SKAP1	55.1589	2.24773e-05
AC112721.2	55.0742	2.70283e-05
KRT7	54.7477	2.17861e-05
LINC00519	54.6431	2.09989e-05
NEFL	54.5433	1.69527e-05
ADRA1D	54.5044	8.60437e-05
C1RL	54.5033	1.9329e-05
SPESP1	54.2102	4.97277e-07
FOXF1	54.1026	9.97365e-13
NXF3	54.101	2.13409e-06
DNAH5	53.8658	1.89865e-05
KIRREL3	53.5551	4.02256e-07
LINC01807	53.25	3.64524e-05
SLC12A8	53.1128	3.70364e-55
FAM133A	53.1033	6.03838e-05
LINC02621	53.0887	0.0202129
OSR1	52.9495	2.71889e-05
TPBG	52.9243	1.64258e-44
RFPL2	52.7201	1.12501e-06
IL12A	52.5744	4.97801e-07
MAGEE2	52.5046	0.0277404
GCNT1	52.4668	3.32777e-56
TTC9	52.2467	6.91235e-13
AC104695.3	52.2012	0.012803
TCF4	52.1798	6.31974e-39
DOCK3	52.0251	9.42095e-13
TENM4	51.9511	7.69612e-33
CFLAR-AS1	51.8424	3.36726e-05
AL136441.1	51.8064	1.91313e-05
IKZF2	51.7434	2.05802e-25
C1GALT1C1L	51.5414	5.05091e-05
AC005224.3	51.5293	0.000158338
GFRA1	51.4613	3.4135e-52
CDH18	51.3107	3.07837e-11
VGLL2	51.2197	4.50032e-05
LINC01694	51.1941	2.70823e-05
JAM2	51.1286	4.41667e-19
LIF	50.8936	7.00347e-07
CFHR3	50.6638	0.0214229
LINC02535	50.6272	2.97544e-05
PICART1	50.5603	1.20483e-06
LINC01611	50.4796	0.000118654
TESPA1	50.1572	0.00373101
LINC00565	50.0014	2.34094e-06
NLRP1	49.9868	6.0685e-41
NHS	49.9657	4.54953e-24
C15orf56	49.8265	0.0104849
SYNC	49.8062	4.08251e-94
HTR1D	49.7616	8.53595e-07
CD24	49.5648	9.78026e-07
FAM155B	49.5331	5.63329e-05
PENK	49.3915	0.0423734
LINC00705	49.3376	4.82882e-05
SAMD3	49.0962	8.56199e-05
AC073365.1	48.8926	1.45603e-56
ARC	48.3965	8.27653e-05
S100A16	47.9047	5.05826e-90
AP001596.1	47.6804	0.00124102
LINC01446	47.6229	4.28664e-05
CNN1	47.3123	4.9654e-05
LINC01186	47.196	0.000111614
AC013652.1	47.1276	2.83278e-05
ZNF382	47.0206	3.25883e-05
AP1M2	46.7793	6.72074e-05
CLIC2	46.6501	5.52946e-15
MT1E	46.5143	2.95373e-69
PRSS3	46.3541	9.0002e-05
LAMA2	46.318	1.38748e-126
ZNF300	46.2405	4.02257e-25
AC015909.1	46.1901	0.000130284
AF279873.3	46.0319	5.28479e-05
DCN	46.0183	7.85348e-12
AC009411.2	45.9007	0.000458535
SPOCK3	45.7587	1.10759e-05
PTGER2	45.7416	1.44287e-10
NDST4	45.7057	6.34116e-05
LINC02783	45.6685	0.000222468
HTR1B	45.3987	0.000128281
FRMPD4	45.3307	2.98533e-06
PRDM8	45.2901	6.11944e-09
TNIP3	45.2534	0.0003108
PCDHB2	45.2196	3.79404e-40
ERICH5	45.1927	0.00469414
LINC02466	45.092	0.00110838
BMPER	44.7669	8.8163e-12
PCDHAC2	44.5952	0.00286513
FAM167A	44.5385	9.97908e-98
AC116565.1	44.4313	0.00121935
MACORIS	44.0934	6.91826e-05
TLR2	43.9928	8.02998e-05
AC025280.1	43.7338	0.00715953
STEAP3	43.7052	8.84626e-64
SRPX2	43.6551	9.97151e-45
CLSTN2	43.4929	5.22376e-05
RNF150	43.3638	1.31293e-56
TMEM40	42.8558	0.000122495
CXCR4	42.8069	2.68638e-20
Z83818.2	42.67	0.00539827
IL1R1	42.5523	6.76941e-40
GABRG2	42.4913	1.30864e-05
NDP	42.458	0.000274208
SHISAL1	42.4268	1.98318e-48
ZNF295-AS1	42.3933	0.00016801
GALNT14	42.3476	0.000106863
CASC9	42.3411	9.72709e-05
AC067956.1	42.1879	0.000415185
KCND2	42.1489	0.00164792
AC090409.2	42.1421	0.00022968
ADAMTS16	42.0606	1.16125e-29
PCDHB16	41.9759	2.13827e-20
AL162726.3	41.8327	0.00423466
ADCYAP1	41.7758	0.000709374
AC023906.5	41.7234	0.000425618
AP001122.1	41.3295	0.00726082
GRAMD2B	41.3188	1.30844e-28
LINC02009	41.2262	0.000148873
CCDC190	41.1407	0.000144805
KYNU	41.0069	5.60116e-08
LINC02104	40.88	0.000141064
NXNL2	40.7515	0.000585218
FGF2	40.6831	7.5062e-31
AC005476.2	40.6408	0.000438234
AL079338.1	40.5217	0.000189168
SYTL4	40.0529	1.73123e-28
OR2M4	39.9461	0.0152108
GLT8D2	39.8591	9.26023e-05
GDF6	39.7317	0.00036386
EVI2A	39.6813	8.63464e-52
ADAMTS8	39.536	1.73017e-05
FOSL1	39.38	1.11474e-72
LINC01606	39.2197	0.00101012
PAK6	39.0781	0.000843991
AC073316.1	39.041	0.003158
SEMA6B	39.0394	5.07422e-06
FILIP1L	39.0283	0.0160522
MPP7	38.8357	3.81281e-14
PGM5P2	38.8182	0.000122754
AP001542.1	38.7907	0.000211523
MMP9	38.6428	0.000144661
AC090578.1	38.5313	0.000205418
LINC02832	38.3978	0.000410218
GPR1	38.332	4.86905e-13
NTF3	38.0933	6.43403e-10
WNT5A	37.8984	1.34777e-134
AC010343.3	37.5517	0.000933037
SOX9-AS1	37.4489	4.6406e-08
SCARA3	37.4438	2.15446e-39
AC009262.1	37.3137	0.000325322
KALRN	37.2903	8.1689e-54
SAMD12-AS1	37.2487	0.00021883
PCDHB6	37.2478	0.000258876
AC009950.1	37.2062	0.0345251
MAPK4	37.2045	1.82789e-60
LINC02310	37.1767	0.000273468
AP002957.1	37.1657	0.000734907
TBX4	37.1648	0.0234063
EPB41L4B	37.1331	4.62217e-35
AC090197.1	36.9695	0.000249374
ROBO4	36.9677	0.000201655
AP000844.2	36.9171	0.0254342
MIR31HG	36.9016	7.15218e-36
UNC5D	36.8556	0.000401457
LINC02742	36.8469	0.000296688
CHRDL1	36.8378	5.92163e-11
MMP24	36.8311	1.25341e-10
AC015819.1	36.7516	0.0157047
AC079298.1	36.6497	0.00848638
ALOX5AP	36.5687	0.000388399
LUARIS	36.561	1.51651e-05
IMPDH1P10	36.5457	0.000732699
KCNE3	36.4407	0.000201242
LINC01854	36.3021	0.000391748
HLA-DRB1	36.2394	5.58089e-36
AC100805.1	35.8253	0.0196642
DOCK2	35.6546	4.00118e-22
AC104453.1	35.4757	0.00331293
AC009271.2	35.3544	0.00233215
CALB2	35.3049	0.000193823
AC078850.1	35.285	0.000236996
AP005264.7	35.2297	0.00127569
PCLO	35.179	1.22755e-47
LNCAROD	35.1453	0.000349239
FAM180A	35.1399	0.000243688
CNTN5	35.0565	0.000464251
AC019211.1	34.6302	0.000915584
CNBD1	34.5949	0.00244282
ZNF98	34.3523	4.56711e-10
HTR3B	34.2302	0.000553869
LINC01152	34.0088	1.07023e-05
SYT1	33.9678	2.66166e-109
GXYLT2	33.926	4.10731e-112
TRIM6	33.6819	4.74385e-65
AL138716.1	33.6714	0.00108453
BDKRB2	33.5495	0.000421312
AC100800.1	33.5412	0.00483854
AC093515.1	33.4188	0.00026948
IL18R1	33.3638	6.91668e-07
AC096667.1	33.354	0.0012361
AC044810.2	33.3422	0.000363801
CFHR1	33.3023	0.00122727
AC099845.1	33.2946	0.00393497
TIMP3	33.2785	3.96058e-117
IL11	33.2765	5.80997e-10
AC069277.1	33.1813	0.000459169
FSCN2	33.112	0.0141072
INSYN2B	33.0015	1.30637e-65
TMEM71	32.8351	8.39979e-24
TRIM67	32.8248	5.2594e-05
AC124067.2	32.6785	3.26554e-07
ADAMTS5	32.6747	6.06139e-21
C16orf71	32.2193	0.000418409
TMIE	32.0828	0.000872759
MIR125B1	32.0252	0.00128935
KIF5C-AS1	31.9295	0.0394549
AC091806.1	31.8453	0.000469958
AC004817.3	31.8102	0.000600644
NOG	31.7918	0.000787678
RUNX1T1	31.758	0.00107686
AC093535.2	31.71	0.000400592
PURPL	31.6713	0.000480761
SPANXB1	31.6591	0.000380564
LINC01546	31.5403	0.000463947
CASC8	31.5346	0.0290777
GBP5	31.4985	0.00112315
CCNYL2	31.3894	0.000623681
AC117464.1	31.3475	0.0013518
MOXD1	31.2444	1.37448e-30
GLI2	31.2322	2.53906e-33
CD33	31.1823	1.16383e-11
LINC00839	31.1621	1.46574e-05
AC011369.2	31.0155	0.00453471
PCOLCE	30.9028	6.4096e-42
LCTL	30.7428	4.15053e-12
UBA7	30.5198	8.20293e-25
PRKAA2	30.4842	4.59604e-05
GIPC2	30.442	9.12376e-07
ADCY8	30.3934	0.0087442
SPANXC	30.2694	0.000534871
KIAA1217	30.1794	3.00078e-25
LIFR	30.1408	2.12435e-22
GRIN2B	30.119	2.54379e-09
EGFLAM	30.0837	0.000576322
AC104389.5	30.0434	7.63509e-05
INHBB	29.9832	0.000502619
COL6A2	29.9101	2.73183e-87
LINC02010	29.8957	0.000681992
DPY19L2P1	29.8448	0.000587377
DPYD	29.8284	2.59202e-41
RNF112	29.8257	0.00146708
AC099506.1	29.8009	0.00154755
GDNF	29.793	1.10593e-09
LINC02511	29.6431	1.08588e-06
FOXQ1	29.5604	1.53935e-06
TFPI2	29.4739	1.83058e-19
ADM	29.3446	3.69475e-189
PARVG	29.3427	4.38748e-05
AC011586.2	29.2272	0.0396379
GRIK4	29.2158	2.9234e-05
IL32	29.0963	0.000541023
HYDIN	29.0678	2.28548e-11
SERTM2	28.8512	0.000514031
FZD2	28.741	9.09545e-44
CMAHP	28.5251	6.19304e-07
ZNF214	28.4871	0.0012533
BEST3	28.4368	0.00137202
GRAMD4P7	28.4329	0.00591689
SERPINA9	28.3371	0.00518931
AL135818.1	28.306	0.00492187
AC024337.2	28.2214	0.00203876
ADRA1B	28.1228	0.00155063
CCL26	28.0958	0.00182229
CALCRL	28.0271	1.30169e-07
SERPING1	27.9767	1.69714e-06
WNK4	27.7114	0.000934773
NMNAT2	27.6274	5.52913e-23
AL353751.1	27.1959	0.0246256
TMEM132D-AS1	27.1714	1.63707e-45
TRABD2A	27.1489	6.21092e-95
NUAK1	27.1193	2.38362e-112
CSMD3	27.1137	0.00125414
SNAP91	26.9357	0.030482
NIPAL1	26.9079	6.78915e-17
ACSS3	26.8813	3.23244e-07
LINC01091	26.8596	0.00309311
TCL6	26.853	0.00150535
ANKRD1	26.7496	1.2311e-11
LINC01905	26.7408	0.035648
AC119674.1	26.7048	0.00180624
AC103740.2	26.6069	0.00200592
KRT32	26.511	0.00375885
TRBV24-1	26.4937	0.00753061
BX470102.2	26.4638	0.00110229
EDNRA	26.4485	2.03478e-32
MORC1	26.4215	0.000103823
LINC01192	26.3954	0.00137582
PTN	26.3885	0.000834899
LINC02301	26.3789	0.00222656
GRAP2	26.2824	0.000625616
AC008035.1	26.2249	0.000150251
AC011632.1	26.1545	9.84747e-05
AOX1	26.0497	6.55028e-27
HLA-DRB5	25.8555	8.50664e-05
ABLIM1	25.7314	1.1149e-47
SEMA3A	25.7063	5.23606e-35
EPHB2	25.6975	6.64306e-71
ZNF804A	25.3358	5.38669e-16
ANKRD29	25.32	7.31603e-07
AC099066.2	25.1946	6.48672e-11
TRBV20-1	25.0959	0.0130655
LINC01822	25.0394	2.91626e-07
KCNJ8	25.0064	2.71165e-20
CCND2	24.865	0.00133782
AC090617.3	24.8566	0.00394171
TRBV7-3	24.8524	0.00553787
PSORS1C1	24.8394	7.45652e-05
IL6-AS1	24.8152	0.00168235
RN7SL368P	24.7815	0.00771572
FBLIM1	24.7189	5.88703e-52
P3H2	24.6959	6.21229e-89
AP000695.3	24.6938	0.00249612
AC107959.3	24.6748	0.00187875
AL137186.2	24.6565	0.00316761
SH2D4A	24.6312	0.00117589
AC099548.2	24.5973	0.00147872
AC109635.4	24.5839	0.00189642
ROS1	24.5775	0.00145112
NANOS3	24.5384	0.0123658
CD177	24.532	0.000211303
MGAM	24.5301	0.000900307
AL359636.2	24.5037	0.00137676
PSG2	24.4764	0.00114189
ZFHX4-AS1	24.4372	0.00189705
FBLN7	24.3	3.84417e-30
PEAR1	24.1677	0.00131514
EPS8L2	24.1399	3.58154e-06
SLC16A12	24.1146	0.00170705
FGF1	24.0671	9.92928e-36
PLAGL1	23.9573	6.52185e-29
BRINP3	23.8676	3.02179e-21
LNCOG	23.8394	4.87136e-18
ARL10	23.8338	8.74219e-14
MN1	23.6381	0.00127645
PCDH10	23.4843	1.66731e-13
LUM	23.4677	4.51665e-42
PCDHB7	23.2436	0.000180222
FMO3	23.2299	0.0258381
AC017076.1	22.9691	0.00374205
AC016397.2	22.9679	0.00297943
AL357992.1	22.9591	0.00539827
AP000654.1	22.9394	0.00262725
GALNT6	22.9349	0.00199103
GGT5	22.9258	0.0103738
CDCP1	22.8857	0.00213291
AC112721.1	22.7864	0.0027004
DHRS3	22.7244	1.08085e-13
OR51B3P	22.6401	0.0313177
BEX5	22.6271	0.000414488
MSR1	22.6269	0.00369993
SBSN	22.6178	0.0134018
ST8SIA4	22.6083	4.30002e-06
CACNG4	22.5887	0.000614922
AC134312.5	22.5029	0.0106193
AC092645.1	22.4027	7.74921e-07
CLU	22.2843	9.67584e-61
DMRTA1	22.2379	2.11143e-09
LINC00629	22.153	0.000414132
TFPI	21.9041	3.49324e-57
PRR16	21.827	5.97236e-18
INPP5J	21.7912	0.00251856
PTP4A1	21.7645	3.87798e-20
PCDHB5	21.6221	7.91189e-45
FBXL7	21.5491	6.75185e-41
AC011476.3	21.5257	1.11513e-05
LINC02432	21.3718	0.00716113
PXDNL	21.3116	0.000209501
AC005144.1	21.2275	0.0417271
SNCG	21.2024	0.0079011
AC100822.1	21.1893	0.0214478
AC080023.1	21.1855	3.75487e-07
COL13A1	21.183	2.31423e-44
AF250324.1	21.1691	0.0043199
CAMK2B	21.1578	0.0121127
SERPINA3	21.1269	0.00252966
AC107308.1	21.1266	0.00297054
PTPRQ	21.1163	0.000899926
LINC00973	21.0957	9.24946e-08
ZP1	21.0945	0.00322221
SENCR	20.9742	0.0447455
SLC9A7	20.8893	1.03032e-36
CERKL	20.8709	0.0276697
ARHGAP22	20.7727	7.0615e-38
FLRT3	20.7724	3.46615e-11
AC027031.2	20.7635	1.48723e-26
HCN4	20.7447	0.0121843
DIAPH2-AS1	20.7402	0.00330701
SERTAD4-AS1	20.6853	7.14051e-08
LINC02595	20.6665	1.43469e-12
CXCL14	20.6604	2.92418e-08
SLC9A2	20.5341	0.00304889
NIBAN1	20.4766	5.1118e-138
ALS2CL	20.4523	1.68362e-16
TPM1	20.3948	3.14092e-245
MATN2	20.3582	1.56639e-123
SEZ6L2	20.3216	9.67596e-11
CRYBG2	20.3003	1.82768e-06
FOXL1	20.1621	1.56147e-05
OCLN	20.1129	6.9318e-16
PSG4	20.0353	0.00226272
PPFIA2	20.0288	4.09821e-08
AC026740.1	20.0141	0.00623678
NF1P10	19.8626	0.0142353
P3H2-AS1	19.8435	0.0149921
LINC01151	19.8433	0.00234321
AC020687.1	19.8359	0.000579216
JPH2	19.8203	1.53284e-26
PCDHAC1	19.7378	0.017968
PLCB1	19.7157	1.58349e-05
SLC8A1-AS1	19.6005	0.00823286
AC005062.1	19.5642	0.0221073
AC114316.1	19.5175	0.0141004
AC138150.2	19.4454	0.00432514
AGMO	19.4241	0.00416151
PSG6	19.4136	0.00506536
PCSK2	19.4067	1.70519e-09
AL121938.1	19.3953	0.00703413
UGT3A2	19.3793	0.00659589
TNFSF15	19.3773	0.0108139
FLI1	19.3763	3.9927e-36
AC023282.1	19.3752	0.0221789
AL445623.2	19.36	0.00814616
CDH4	19.3549	0.00393411
ABCA8	19.3207	0.0049264
MKX	19.3199	0.00496467
MXRA5	19.3093	0.00375777
GNGT2	19.3077	0.00641443
LARGE2	19.2495	0.0115931
DDX59-AS1	19.2481	0.0018564
CNN2	19.2335	3.11986e-55
LINC01348	19.2205	0.0128367
CLDN4	19.2073	0.00472839
AL031599.1	19.1923	0.00505103
STON1-GTF2A1L	19.159	0.0474147
FILIP1	19.1005	0.000180222
AC090946.1	19.0983	0.00655958
LINC01537	19.0554	0.00689699
ATP6V0D2	19.0415	0.000499926
AL590004.3	19.0376	0.00282248
TLR4	18.7074	1.03348e-30
FAM218A	18.6704	1.61574e-08
DPP4	18.636	5.21245e-137
GREB1L	18.5501	4.76406e-32
PLXNA4	18.5107	1.5979e-09
HLA-DRA	18.4473	9.41524e-06
IGFBP6	18.3965	8.4015e-28
FSCN1P1	18.3496	0.0262378
FBXL16	18.3171	5.9636e-12
LINC01828	18.2102	0.00386142
OR2C3	18.1694	1.19284e-08
SCAT1	18.1609	0.00513931
CCN1	18.1177	7.3396e-113
PLPP3	18.1085	2.82022e-120
AC090409.1	18.0238	5.16357e-23
SLC28A3	17.9815	0.000934131
SNCAIP	17.9629	7.49633e-06
AC142381.3	17.9453	0.0236309
AC078820.1	17.935	0.000615151
ARL4C	17.9125	0
TGFB2	17.8925	1.22983e-101
AC010776.2	17.8866	0.0174138
RN7SL597P	17.8691	0.0408818
AC124276.2	17.8441	0.0076763
F3	17.806	7.15238e-102
COL1A2	17.7308	0.00758724
AC007319.1	17.7269	0.00597893
PLAC8	17.6827	1.28538e-08
LINC01426	17.6803	0.00572573
LINC02863	17.677	0.00783868
INHBE	17.6446	0.00572713
NDRG1	17.5814	6.41738e-103
FAM13C	17.5676	2.95806e-05
EDA2R	17.564	2.37605e-08
AL596223.1	17.5505	0.0114884
LIFR-AS1	17.5291	0.000709351
TMEM158	17.4869	1.95134e-52
NUAK2	17.4466	8.65889e-27
AC103718.1	17.4398	3.56518e-54
ZNF676	17.4383	2.33679e-05
LINC01885	17.4309	0.00887531
TMEM92	17.4303	0.0220458
PPARG	17.2661	9.49675e-80
EEF1A2	17.2624	6.78558e-23
FSTL3	17.2417	7.02837e-60
GLIS3	17.2337	1.75368e-74
ACRBP	17.1637	0.00894112
AC090192.2	16.9985	2.37864e-11
RSAD2	16.9391	3.68192e-06
BEND6	16.9253	2.80566e-20
CFAP300	16.9	0.00769745
NPR2	16.8225	7.27507e-20
LINC01224	16.6407	8.59732e-18
RASD1	16.6195	1.33909e-13
AC007448.5	16.5094	0.011542
NEBL	16.3144	0.00641325
ARHGAP15	16.3019	1.21659e-11
LIN28B	16.2984	0.00219164
LRRTM4	16.2887	0.00571028
SLC7A9	16.2866	0.0344408
AC104958.2	16.2116	7.4551e-09
STK31	16.1858	0.0245207
TMEM45A	16.1556	2.98843e-116
AL138962.1	16.1338	0.00152641
CFAP299	16.132	0.0469437
ADGRE1	16.1018	0.000996647
SLC37A2	16.0611	4.60383e-95
SPHKAP	16.0568	0.0355749
KCNH5	15.9776	0.0172346
FBXW10	15.977	0.0146068
AL049775.2	15.9609	0.00329539
DOC2A	15.951	2.62403e-10
PKHD1L1	15.9349	0.0373017
FAM160A1-DT	15.9214	0.0235584
ARHGEF28	15.92	1.77333e-75
LINC00654	15.9045	0.00818168
RIN1	15.9025	1.18909e-25
AC244517.1	15.8918	0.0169685
PITPNM3	15.8719	5.35065e-34
AP002770.1	15.823	0.0199429
AL354811.1	15.8046	0.0120959
AC107419.1	15.789	0.0104111
LINC02817	15.7862	0.0130015
C5orf64	15.733	0.0379945
FP325330.3	15.7256	0.0132242
FRMD6-AS2	15.6595	0.0234063
INHBA-AS1	15.6552	0.00484453
CIRBP-AS1	15.6453	0.00170027
ARL14EPL	15.5937	0.0490629
CARD6	15.5919	4.63168e-26
OLFML2B	15.5497	6.63395e-48
P2RX6P	15.5276	0.023192
PLAUR	15.5	2.96722e-62
DKK3	15.4855	9.5749e-64
ZFPM2-AS1	15.4451	9.92228e-22
NFYAP1	15.4367	0.0204187
BTBD19	15.4345	0.00703413
IFI27	15.3584	1.25472e-169
OSMR-AS1	15.3182	0.00887838
FAM160A1	15.3011	1.28897e-51
PSG9	15.2873	8.28196e-05
AMPD3	15.2853	6.88011e-26
SLC1A2	15.2665	5.80853e-07
LINC01435	15.2398	0.0155929
GDNF-AS1	15.2367	0.000110687
CITED2	15.2217	1.34838e-122
LTBP2	15.1756	5.84447e-21
ST6GALNAC1	15.1508	0.00137121
LINC00470	15.121	0.0106798
AC119673.3	15.0876	0.00124647
ENPP2	15.074	9.17849e-124
AL353743.4	15.0599	0.0220381
LINC02475	15.0362	5.74341e-11
B4GALNT4	14.9604	2.07482e-14
COL18A1	14.9429	3.02475e-12
KCNK9	14.8425	0.000121859
ADGRL3	14.7996	2.3992e-20
MEGF6	14.6439	1.97057e-30
AC009063.3	14.6215	2.66537e-07
AC002401.4	14.6089	0.0105457
LAYN	14.5773	1.28064e-75
JUN	14.5235	1.00378e-98
AC022613.2	14.5069	0.00976296
CILP2	14.4493	0.0267738
TNFRSF12A	14.4364	3.03016e-81
TSHZ2	14.4232	0.0254103
RPS10P28	14.4223	0.042053
SLITRK5	14.4167	4.19419e-52
TLE4	14.4033	1.68551e-93
CLCF1	14.3616	5.53321e-20
IL15RA	14.3104	3.41816e-11
CDK6	14.3061	1.45024e-22
CTSW	14.3031	0.0238792
ARHGAP40	14.2915	0.0343234
RUNX1	14.2719	1.58746e-55
AC073283.2	14.2318	0.0406898
PTH1R	14.2289	0.019036
MARCHF11	14.2263	0.0373786
PCDHA2	14.2199	0.0341899
ITGA2	14.2095	1.02083e-35
KRT86	14.1972	0.0140161
GBP2	14.1931	1.60725e-31
AP000569.1	14.1822	0.0150088
MYL3	14.1803	0.0217405
AC093797.1	14.1697	0.000484993
SNORA35B	14.1587	0.0200146
AC110015.1	14.1373	0.0161667
CA12	14.1296	3.80821e-09
CA3	14.1238	0.0461014
SH2D6	14.1163	0.0278188
FEZF1-AS1	14.0996	0.0129672
CAMSAP3	14.0993	0.0457057
CARD11	14.0988	0.0319274
FAM107A	14.0748	0.0474436
AL118508.2	14.0471	0.0154694
AC115284.3	14.0252	0.0485806
CYTIP	14.0107	0.0152687
IL17B	14.0088	0.0215353
KCNMB2-AS1	14.0012	0.00374868
OLAH	13.995	0.0242731
ASIC4	13.9717	0.00277219
AC022182.1	13.9586	0.0195447
ZNF204P	13.9368	0.000368689
KCNH4	13.9093	0.0245147
HOXA-AS2	13.9072	7.30688e-13
MANSC1	13.8561	2.33801e-07
AC010198.2	13.8417	0.000133165
AL022151.1	13.8012	6.57477e-13
AJUBA	13.7424	1.18578e-108
L1CAM	13.7092	1.8649e-34
CCN2	13.6876	7.33978e-55
CD5L	13.6749	0.0191326
AL161431.1	13.6454	0.0491441
TPRG1	13.6138	0.0140616
SUSD4	13.6134	0.0307556
ZNF718	13.5932	0.000131272
AC108676.1	13.5874	0.0026258
CBLN1	13.5855	4.04803e-08
CYP26B1	13.5467	0.00229202
AC112715.1	13.5453	0.0405787
AC004917.1	13.5407	0.0222317
DST-AS1	13.4997	0.00579552
AP002490.1	13.4895	0.0166016
HLA-B	13.3581	1.54668e-51
UCHL1	13.2745	7.95183e-112
VASN	13.2306	1.76146e-06
OSMR	13.1979	5.756e-89
ANKRD24	13.1766	0.00492103
EMB	13.0166	9.31437e-17
NT5E	13.0024	9.15875e-64
EGF	12.9887	3.49643e-22
AR	12.9304	3.69559e-33
ACSM3	12.8998	1.00217e-12
AC024451.2	12.8727	2.55278e-07
PROX1-AS1	12.863	4.22782e-06
HTRA3	12.8459	0.0200951
TNFRSF1B	12.8048	4.35744e-20
MIR1915HG	12.7762	6.91474e-27
LDLRAD4	12.7369	5.27758e-31
SPEG	12.7282	1.60207e-28
SCNN1A	12.7265	0.0296209
ZNF529-AS1	12.7016	6.6292e-08
NEXN-AS1	12.6677	0.000312118
P2RX6	12.6048	2.51869e-05
C2	12.5786	2.65669e-10
MTMR8	12.5712	4.70722e-12
FGF12	12.5678	1.44086e-09
SLC16A2	12.5476	1.62368e-36
WDR86-AS1	12.5115	0.0428848
MGAT4C	12.4807	0.0280038
AC079753.1	12.458	0.0316923
OLR1	12.4313	0.0268839
AL096854.1	12.4307	1.22013e-11
AC037450.1	12.4267	0.0264633
ELL2P1	12.4239	0.00453354
AC021218.1	12.4236	0.0283249
COL16A1	12.4154	4.17707e-08
MADCAM1	12.3925	0.0468551
SPANXD	12.3885	0.0235902
AL161935.3	12.3786	0.0224702
SLITRK3	12.3771	0.00169786
CATSPER1	12.3687	4.93865e-05
SEMA3E	12.3679	0.000748736
MUSK	12.3521	0.0228017
LINC00886	12.3272	0.0219627
AL157896.1	12.324	0.0228647
CYP11A1	12.3098	0.0369032
AC012173.1	12.3042	0.0312766
GEM	12.3024	4.6033e-105
CPA5	12.2848	0.0472013
FAM181B	12.2824	0.0365114
AC068790.9	12.2788	0.0385884
AC145098.2	12.2751	2.29981e-07
GRIA2	12.2739	0.0417468
BLID	12.2706	0.0266121
PDE6A	12.2694	0.0267663
ITGA9	12.2352	3.58889e-245
AC093724.1	12.2301	0.0335779
NAV3	12.2278	5.73859e-71
ETV7-AS1	12.2268	0.0120959
TLL1	12.2201	0.0275492
RN7SL735P	12.2093	0.0384554
FRRS1L	12.2059	0.0360719
CALCR	12.192	0.00186631
MIR137HG	12.1813	0.0040094
LINC01204	12.1308	0.00458307
LAMP5	11.987	0.0461219
AC087477.2	11.9834	0.000152942
EPHA1-AS1	11.9572	0.0306799
ADTRP	11.9545	6.8347e-15
TRAC	11.8318	0.0347113
AL589684.1	11.8004	0.000111734
MACC1	11.7735	0.0260752
ARHGAP44	11.7691	3.9622e-14
ZIC5	11.7569	2.00016e-22
AC092123.1	11.7479	0.0288681
AC079760.2	11.7472	0.00159834
ANXA10	11.7258	0.0323492
TLR6	11.7247	4.15175e-09
LINC00640	11.7127	0.000505568
AC027796.4	11.7097	0.0127041
HOMER3-AS1	11.7055	0.000324722
BANCR	11.6984	1.19825e-21
AC011246.1	11.6646	0.000345227
WDR97	11.5071	0.0129393
MPP4	11.5063	1.90315e-39
SH3GL2	11.4515	1.77532e-07
COL6A1	11.4436	6.75922e-22
HS3ST2	11.4209	0.000438987
AC078923.1	11.4137	9.9827e-13
MAOB	11.3577	1.83473e-05
BCAS4	11.3451	2.33863e-25
AC069360.1	11.333	0.000558195
NID1	11.322	2.14979e-16
SCN3B	11.3185	0.0422051
AL049775.1	11.2325	4.89871e-06
GRIK2	11.2037	5.83705e-05
AFAP1L2	11.2024	1.43643e-45
TENM3-AS1	11.1266	1.17882e-59
ASNSP1	11.1129	1.21322e-07
NETO1	11.1096	3.33956e-16
AC110611.2	11.0766	6.04209e-06
ACSL5	11.0469	1.23616e-30
GCSAML	11.0209	0.00102
LINC00346	11.0008	5.44002e-17
KIAA2012-AS1	10.982	0.0323492
CGNL1	10.9687	1.72514e-45
Z69733.1	10.926	1.07074e-05
LINC02709	10.854	1.53046e-13
TP63	10.8267	0.0267738
GABRB3	10.8091	8.22704e-29
CDH8	10.7958	0.026567
TGM2	10.7763	1.92945e-15
MEFV	10.7628	0.0395088
ADORA2B	10.7449	1.99559e-35
STRA6	10.7391	0.00835573
AC097654.1	10.7294	0.0343639
AC018464.1	10.6952	2.74025e-11
AL445255.1	10.6874	6.08956e-09
AC022150.4	10.6587	4.54873e-08
LINC01934	10.6357	0.0458856
AC062015.1	10.6339	0.0385331
EPHB6	10.6334	0.0479556
DANT2	10.6089	0.0389585
AF106564.1	10.6049	0.0485862
TRAF1	10.5978	2.09822e-12
ECSCR	10.5976	0.0384501
SAMD9L	10.5879	1.26921e-08
SAMD11	10.5792	0.0400944
AC254633.1	10.5783	0.0390028
NOX5	10.5779	2.85795e-07
PKP3	10.5772	0.0377641
NPY5R	10.5767	0.0372104
CEACAMP5	10.5754	0.0458389
PLAC1	10.5745	0.0405828
RAMP1	10.5673	0.0458389
ZNF521	10.5665	0.0359521
PAK3	10.5661	1.00297e-07
LINC02476	10.561	0.0365002
AC010210.1	10.5483	0.0434013
PAGE1	10.5424	0.0432041
PDE2A	10.5241	0.000258876
MYOF	10.5221	2.18198e-99
LINC01949	10.5164	0.0472649
GAS6	10.4429	9.44097e-47
OTULINL	10.4304	4.16351e-11
AC104123.1	10.388	0.00176529
RNF152	10.3802	1.01558e-16
TTC7A	10.3776	9.01727e-39
AC093908.1	10.366	0.0325398
VAT1L	10.3631	0.000996751
AC022784.1	10.3499	8.04711e-06
OSCAR	10.3278	1.54236e-05
FAM66B	10.2953	1.03882e-12
FAM83G	10.2789	0.0106258
EN1	10.2635	0.0135163
ITGA4	10.2622	1.76646e-24
TENM3	10.2543	3.68675e-82
CENPVL3	10.2392	0.0143753
KIAA1755	10.2154	0.0096573
CNGA1	10.1338	0.0134835
AC073130.2	10.1321	0.0118812
BEX2	10.1289	1.85161e-14
SUGT1P1	10.1236	0.000337705
SCN2A	10.1159	6.15721e-12
LINC01733	10.1135	3.30757e-05
AC005746.2	10.0925	0.00674214
SCN5A	10.0722	6.31129e-42
LINC01119	10.0495	3.34942e-06
GPR156	10.0457	3.28709e-07
GUCY1A1	10.0441	0.0235671
LOXL1-AS1	10.0099	1.14132e-14
EXTL1	9.9907	0.0333086
AC010735.2	9.9674	1.40403e-13
SIK1	9.96548	0.000846881
AP005131.6	9.96501	0.0344795
SLC12A5-AS1	9.95082	0.0354142
PAX8-AS1	9.94678	0.0299833
AC080038.2	9.94282	0.0431018
NUPR1	9.93926	2.35521e-44
SPINT2	9.91021	0.0281862
AC105053.1	9.89267	0.0478426
AL445985.1	9.89054	0.0394125
EHD2	9.88378	2.77734e-35
PLCH1-AS1	9.79063	0.000106078
CFAP57	9.73458	5.17706e-05
TBC1D2	9.72186	1.52611e-68
ABCC6P1	9.71257	0.0070005
PANO1	9.70712	0.012791
SERINC2	9.68371	1.38106e-17
ATG13	9.66339	1.38109e-56
MRC2	9.62522	3.65207e-29
TCAF2	9.61583	5.07305e-13
ZFPM2	9.60471	5.1461e-05
LRATD1	9.59315	1.85782e-05
LINC02846	9.56889	0.00598158
NPR3	9.55865	0.00040694
LINC02541	9.51555	1.56594e-06
DGAT2	9.50393	6.81128e-37
ZNF474	9.48008	0.00229017
PCBP3	9.47539	2.25229e-12
SPTLC3	9.4557	3.24201e-19
AC093673.1	9.45478	5.39038e-38
TSPAN15	9.40001	4.86854e-18
AMOTL2	9.33453	1.12376e-72
THSD4	9.32874	8.22648e-47
TRIM34	9.3221	0.0367196
F2R	9.32044	2.67222e-99
AL031663.3	9.31561	9.88065e-07
TLR1	9.3048	5.45411e-07
FRMPD1	9.30393	0.0196741
OLFM2	9.30106	3.00496e-18
GPC5	9.2953	0.000613129
AC005050.1	9.27506	0.0288765
SLC22A4	9.27317	1.85821e-08
AC044860.1	9.26667	0.0168041
TNXB	9.25224	0.000355511
AL133467.2	9.23484	0.0162467
ADM5	9.21974	0.0183466
TRAM2	9.20529	9.37128e-75
SOCS1	9.2034	2.19048e-07
SCARA5	9.18174	2.04119e-08
KCNN4	9.14924	1.43163e-08
FBN2	9.13921	3.85108e-22
DISC1FP1	9.09125	0.0251721
PCDHB9	9.08801	2.45413e-08
RAB33A	9.06388	0.0486747
HS6ST2	9.02182	0.0455589
LRIG1	9.01568	1.60983e-39
S1PR1	9.01248	2.76299e-26
RTN4RL2	8.98654	1.40108e-05
IRF1	8.96106	1.95566e-56
TMEM178B	8.94794	5.42603e-05
ELMOD1	8.94283	1.52916e-09
MUC20	8.93601	0.0139108
EDIL3-DT	8.83054	8.73314e-14
NBEAP1	8.80141	2.60966e-12
HTR7	8.77508	0.00217203
AL590652.1	8.77073	1.5738e-05
LINC01667	8.76851	0.00311909
LINC01389	8.76444	0.000920976
ARHGAP27	8.75386	1.22389e-13
AL136116.3	8.75127	2.56114e-08
COL14A1	8.74996	0.0152039
LINC00944	8.7494	1.19796e-24
OGDHL	8.74187	5.18379e-08
ATOH8	8.70997	4.881e-31
CCDC88B	8.70525	0.0242956
NFIA-AS2	8.698	2.66471e-17
TAPBPL	8.69271	1.26484e-17
MIR924HG	8.63675	7.21081e-10
SRGN	8.63642	2.50758e-57
UNC5C	8.60894	4.11871e-32
AF287957.1	8.60819	0.0112029
AC025470.2	8.49689	0.000701074
AC078820.2	8.49666	1.15722e-08
SPHK1	8.48621	1.8503e-26
RBM20	8.4773	3.67446e-23
SCNN1D	8.47729	1.75463e-06
ARHGAP23	8.45383	4.49582e-19
MKRN9P	8.44598	5.65608e-11
FAM189A1	8.44496	3.93067e-10
DKK2	8.42521	7.69225e-07
TMEM255B	8.40027	6.85105e-17
AC008764.9	8.39568	0.039719
LINC02762	8.38524	7.45963e-31
LRRC7	8.37632	8.47693e-05
AL590560.3	8.36987	0.000154332
SPEF2	8.35729	0.000115469
FNDC5	8.32192	0.0300757
MARCHF1	8.3139	8.18866e-05
SCG2	8.3016	1.27022e-18
AL353807.5	8.30144	1.22208e-05
CCN5	8.27073	0.0217667
FAM227B	8.26947	0.0214443
OR2W3	8.26527	0.000907132
AC010442.3	8.26481	0.0312928
HIF1A-AS1	8.26213	0.0242667
ZNF215	8.23185	0.024711
NRXN3	8.22718	1.92024e-14
LAMB4	8.22461	0.0232543
TM4SF19	8.186	3.82457e-08
SIK1B	8.18009	1.5279e-46
CD27-AS1	8.17491	1.16658e-34
GBP1	8.14297	6.44248e-24
AC084816.1	8.14259	0.000658368
CCDC9B	8.12342	2.06464e-43
AC144831.1	8.11711	0.00507245
AFF2	8.11624	1.02356e-07
LHFPL3-AS1	8.10482	3.25834e-47
CSRNP1	8.0948	1.36849e-32
AC004466.2	8.07521	0.00810015
GASK1B	8.05162	2.87443e-11
PADI1	8.01433	0.00116427
AMBRA1	8.012	8.01801e-29
ECI2-DT	7.99912	0.00195084
DELEC1	7.92219	0.000127242
NUTM2D	7.89525	1.71478e-05
CASS4	7.89357	1.16971e-06
PSLNR	7.86853	0.000477611
AC116351.1	7.86241	0.00895489
APC2	7.85917	0.0313061
RRAS	7.84313	2.68306e-28
LINC02289	7.81161	9.73032e-11
CLCN4	7.78548	0.00140385
SMAD5-AS1	7.77987	0.0421381
AC087683.3	7.77573	0.000468205
FHAD1	7.76886	2.7709e-05
LRCH2	7.76842	1.53583e-09
NEGR1	7.72965	1.06994e-10
NMU	7.71698	1.68597e-06
PCAT7	7.71319	4.85166e-09
ZDHHC2	7.70014	1.24244e-58
MCAM	7.68835	3.22947e-28
STXBP5-AS1	7.68259	1.22855e-10
CHN1	7.67645	3.99712e-43
AC006538.1	7.67522	2.03774e-08
ADAP2	7.65763	1.04517e-06
LINC02454	7.64281	1.49883e-08
MVP	7.63528	1.35971e-27
HDAC9	7.6134	1.58017e-24
PI15	7.59515	1.24448e-08
MNX1-AS1	7.58246	1.75834e-06
PLAG1	7.58154	1.15026e-09
CAMK1	7.58137	0.000270841
CEMIP	7.56573	3.24079e-32
HOXA2	7.55895	4.16938e-06
AC016745.1	7.54481	0.00190799
CRYBG1	7.54407	1.0101e-05
HNF4G	7.53796	9.12904e-06
DIO2	7.53779	0.00368748
LINC01579	7.53738	0.000999166
LINC02577	7.52699	0.0016737
AC060766.1	7.50877	0.00225636
AC102953.2	7.50465	1.871e-05
CNR1	7.49353	0.000807946
ADORA1	7.47908	6.34735e-12
ID3	7.46828	7.02275e-37
ID1	7.46167	1.39136e-24
AC074141.1	7.44519	0.00663596
SEMA3B	7.38851	1.44625e-05
AL355512.1	7.37712	5.6566e-05
ZNF223	7.35564	0.000606156
ARHGEF6	7.34165	4.82011e-21
NKD2	7.33725	0.022952
HCN2	7.33106	4.63568e-12
AC105383.1	7.32585	0.0484324
AP002851.1	7.31572	1.87627e-07
HCFC1R1	7.31483	5.77122e-45
OLIG2	7.31464	0.0359539
BATF2	7.31296	2.31247e-07
NMI	7.30804	1.475e-18
DUSP8	7.30802	1.14289e-07
AC051635.1	7.28593	2.70823e-05
ZNF649	7.26756	3.07592e-13
DGKA	7.2669	3.13148e-18
TMEM132B	7.26393	5.3462e-08
AL354740.1	7.24807	7.0452e-09
ABCC6	7.21871	0.00150783
SP140L	7.21369	1.78678e-45
AL590550.1	7.18091	6.04479e-08
PSG1	7.13874	0.00885638
C12orf75	7.0911	3.1385e-107
AC008957.3	7.06464	0.000842216
HOXA3	7.04684	1.97237e-08
CERS4	7.04589	1.50985e-06
PARP8	7.04244	8.42177e-19
LRP1	7.03503	7.85562e-10
AGTR1	6.99497	3.62383e-08
KIFC2	6.99115	2.82598e-13
TRERF1	6.94977	2.9884e-26
HAND2-AS1	6.93312	1.13779e-05
PTGER4	6.91001	7.11273e-18
HLF	6.867	1.06606e-08
PHYHIP	6.8445	0.0104359
AC079160.1	6.8419	1.29659e-06
AKR1E2	6.83451	0.0415293
TMEM25	6.83162	0.0250691
DTWD1	6.80176	0.0435655
FOSL2	6.77707	6.63661e-52
MIR4500HG	6.7702	0.0198016
TXNIP	6.75124	8.09166e-86
AC010538.1	6.73778	8.21173e-06
IGFL2-AS1	6.73008	0.00582798
ARSJ	6.72446	1.27882e-34
SELENOP	6.71337	0.000143247
SLC1A3	6.67614	9.28614e-86
ASIC3	6.67259	0.000323617
TSHZ3	6.66838	5.07399e-25
ZPLD1	6.64836	4.24055e-05
SERPINB8	6.62509	6.83142e-44
ZYX	6.62328	5.30656e-12
DSE	6.619	1.82901e-47
TOR4A	6.60136	3.48012e-12
CLTCL1	6.5747	1.16722e-37
ABLIM3	6.57214	2.79846e-45
NFE2L3	6.57089	2.08016e-28
ALDH3B1	6.56994	2.74405e-18
DENND3	6.56681	6.53543e-24
EXT1	6.56648	1.6756e-78
FADS3	6.55417	2.88866e-27
ANKRD33B	6.54306	4.75145e-29
PTPN22	6.52985	0.00208553
PRICKLE1	6.51095	1.17799e-31
MMP11	6.5104	0.000146662
CAMK2N2	6.50463	1.97592e-11
AP002840.2	6.5029	0.00363592
AC091979.1	6.50224	0.0116471
FN1	6.49231	1.15368e-11
AL121753.1	6.4708	0.0206748
ESAM	6.39362	0.0172629
ST6GALNAC4	6.39039	1.20131e-09
STARD8	6.37989	0.00591163
S100A4	6.3704	1.50929e-13
HARBI1	6.36169	1.69563e-15
MYRF	6.3534	1.19305e-09
CCN4	6.33827	7.67964e-30
AC022239.1	6.32075	2.17589e-05
PCDHGA1	6.2998	1.63674e-11
HKDC1	6.28919	1.6323e-06
AC041040.1	6.27452	0.0155925
CCDC125	6.27066	5.93343e-16
AC105345.1	6.26067	0.0299231
PDLIM3	6.24601	2.20181e-118
ATP2B4	6.2357	8.17731e-46
NDNF	6.2324	8.26057e-15
TSPAN2	6.2233	0.000177609
LINC01906	6.22026	0.000865753
PLB1	6.21298	1.64814e-06
JDP2	6.21137	7.56465e-27
EFCAB8	6.19338	0.0252457
MAGEE1	6.1918	7.09028e-06
PPP1R3G	6.19017	0.0376231
LINC02861	6.18818	4.42734e-05
HSD3B7	6.18748	2.46703e-08
RASA4	6.1834	0.0223441
C1S	6.17272	9.29939e-07
AC104695.4	6.16576	3.06922e-06
MAP7	6.15117	1.92746e-15
CA13	6.12783	6.79154e-18
AF111167.2	6.11383	3.5088e-09
KCNG1	6.07666	3.8481e-22
KITLG	6.05922	4.14072e-10
PSMB9	6.04431	2.18111e-36
ITFG1-AS1	6.04399	0.0478755
ZC4H2	6.03303	6.41165e-42
RNU5A-8P	6.02042	1.41772e-17
AC003092.1	6.01303	0.00753061
S100A2	6.00637	4.30698e-09
NLRP3	6.00461	9.495e-13
AJM1	6.00459	0.0043283
CAV1	6.0042	3.5935e-56
CRB1	6.00037	0.000258812
VDR	5.99941	2.58134e-17
CEP126	5.99846	2.35603e-05
PRR5L	5.96687	2.81699e-41
NR3C2	5.95809	5.39012e-36
CEACAMP10	5.90033	6.64482e-08
AKAP3	5.87384	1.93388e-37
BX322234.2	5.86118	0.00720719
DYSF	5.85995	2.79714e-20
PHOSPHO1	5.85974	0.00261436
AC025419.1	5.8596	7.45744e-05
DPH6-DT	5.8497	2.11532e-06
SOBP	5.84073	4.22416e-06
RNF144A-AS1	5.83284	9.10571e-40
HOXB8	5.82844	1.24256e-19
LINC02614	5.81362	1.13963e-15
ADAMTS7P4	5.81282	0.00219246
PER2	5.7837	3.09901e-20
NINJ2-AS1	5.77878	1.22038e-06
AL513477.1	5.77377	1.06e-06
TRPC4	5.77075	1.59314e-22
FIBCD1	5.76828	0.000393849
TLE2	5.76756	2.84542e-06
AC041005.1	5.7606	7.01388e-05
LINC01622	5.75937	1.48157e-05
ZNF585B	5.75927	2.80067e-32
ITGB1-DT	5.75738	1.22919e-12
PLEC	5.75003	3.22708e-09
EFCAB13	5.74017	2.21049e-06
ADCY7	5.72804	9.65473e-25
CACFD1	5.70335	3.93722e-12
ZNF488	5.69046	0.00127585
KCNK6	5.68548	4.08385e-09
AL357033.4	5.6736	0.00730313
MAPK13	5.66291	0.00739731
HPX	5.65676	0.0275372
FRMD6	5.65472	2.46637e-21
BOK	5.65201	9.12355e-22
C2CD6	5.64206	2.93028e-07
SSTR2	5.63763	0.00211365
MCPH1-AS1	5.63593	1.32069e-11
ITPKA	5.62073	2.08613e-05
NR2F2	5.61584	3.31755e-37
NREP	5.61156	1.80809e-123
GASK1A	5.60962	0.0254944
FIRRE	5.60622	1.24766e-34
GRID2IP	5.60194	0.0172629
BX322234.1	5.59768	3.10547e-10
AL121985.1	5.58929	1.79726e-18
AC092807.4	5.58848	3.97487e-12
SALL1	5.58224	9.05208e-11
SNORD37	5.57777	0.00195274
TRANK1	5.56801	2.69002e-16
VIT	5.56378	4.21528e-05
FOXC2	5.55523	0.000110218
ANTXR2	5.55197	2.36801e-37
PWWP3B	5.53723	0.0238681
AL355304.1	5.53094	6.08701e-05
AL353807.3	5.52873	0.00540462
SCARF1	5.52504	0.036585
ADGRG1	5.52005	2.54824e-11
TRPM8	5.51123	1.26913e-09
SCML4	5.4839	1.78524e-34
RPL10P13	5.48072	5.30591e-05
LIN7A	5.45711	1.74666e-08
FAM71F2	5.45632	5.84648e-05
PHKA1	5.44189	4.39906e-09
PSTPIP2	5.43945	2.50281e-12
FAM85B	5.43791	0.000478368
AL136018.1	5.42939	7.26025e-16
LINC00648	5.42372	0.00496414
RASSF7	5.42117	5.43283e-08
CFAP70	5.41738	4.27117e-13
SPOCK2	5.41542	0.000553436
AL359921.2	5.41099	0.0158569
TNFRSF9	5.39575	0.0156335
ALCAM	5.389	1.25197e-13
ZNF727	5.38663	3.7326e-11
PSD4	5.37264	0.000283184
OGFRL1	5.36402	2.63517e-14
AL138756.1	5.36335	0.0122918
CREG2	5.35736	0.00183504
ZNF185	5.34701	1.86004e-33
DNAH7	5.34221	0.00049555
CSF1	5.34135	3.085e-16
LINC00623	5.32106	9.90203e-05
ARNTL2	5.31098	1.39601e-22
PYCR3	5.31017	5.10244e-21
NUDT10	5.30797	1.36582e-11
PDP1	5.30516	6.25431e-16
MIR4653	5.30492	0.00144064
PRKCA	5.30292	4.56848e-59
UBE2E2	5.28758	1.09313e-50
AC026316.5	5.28407	3.29024e-05
AC092275.1	5.2839	0.0124571
MME	5.27984	5.58852e-30
ADAMTSL5	5.271	3.64775e-09
AC105411.1	5.26682	0.00020834
SLC4A3	5.24163	1.71212e-10
BCL9L	5.2292	1.77004e-10
LLGL2	5.229	3.79754e-07
AIG1	5.2284	4.2786e-101
TEKT4P2	5.20777	0.000280943
PRRT3-AS1	5.20103	0.0355749
SDC1	5.19656	4.50545e-24
DGLUCY	5.18907	1.97794e-42
C11orf68	5.1667	8.26927e-25
AC073611.1	5.16471	0.000127051
AC139769.1	5.15179	6.74036e-14
ARHGDIB	5.14377	7.14153e-12
AC092287.1	5.14069	0.000668139
IGSF9B	5.13796	6.85939e-05
POU2F2	5.13345	0.00205206
SQOR	5.13022	1.86617e-13
PYGM	5.12758	0.00254569
ELSPBP1	5.126	0.0153561
DCHS1	5.1212	1.66932e-09
LIMS2	5.12015	0.00228003
TMEM74	5.10172	3.90904e-06
LHX9	5.08976	0.00287637
AL365203.2	5.08471	1.92441e-05
ZBTB20	5.08432	5.04545e-13
CBSL	5.07463	0.00163198
KHDRBS3	5.06922	1.14077e-56
RBKS	5.06181	7.43962e-13
AC025774.1	5.05956	0.0342409
FERMT1	5.05613	1.2828e-18
FJX1	5.04923	4.21515e-20
PARP12	5.03432	1.82013e-26
LINC01399	5.02099	0.00279485
EFNA1	5.01351	8.80383e-15
PSCA	5.00898	0.00274437
LSP1P4	5.00354	2.08746e-18
NOX4	4.99706	1.73077e-30
WEE2-AS1	4.99465	1.21343e-07
SLC44A2	4.97792	1.49375e-20
ADAMTS1	4.9701	2.84838e-46
ZIC2	4.96936	5.87372e-14
AL162725.2	4.96635	0.000507796
SERTAD4	4.95086	1.34709e-17
SPP1	4.92879	4.07481e-18
ZBTB46	4.92804	3.71398e-13
ZNF600	4.92631	3.09022e-08
CHRFAM7A	4.92491	0.000660228
SPIN3	4.92004	1.0309e-07
PHLDB2	4.91979	9.54484e-22
SPTBN5	4.91872	3.2001e-05
AL137003.1	4.90813	9.05686e-06
PLXND1	4.90245	2.53472e-12
MIR503HG	4.90014	1.85056e-13
CD34	4.89766	0.00438465
AC011451.4	4.89422	0.0354356
MB21D2	4.89084	1.06588e-35
DNAJB4	4.88337	5.15999e-09
ROPN1L	4.88325	0.0053447
FAM86B1	4.88222	1.74423e-16
AL442663.4	4.88178	0.0393933
AC083837.1	4.88023	0.0106394
NKX3-1	4.87847	4.18795e-49
HLA-DPB1	4.86338	0.0447654
LZTS3	4.8619	1.00513e-19
METTL27	4.84978	0.000369173
PALLD	4.84794	4.91943e-25
LAMA4	4.83566	2.40408e-25
CDYL2	4.8338	6.42814e-16
ASPHD1	4.83218	0.0148981
AC078883.1	4.83202	1.82125e-06
CCR10	4.83118	0.0437722
VAMP5	4.831	6.39804e-09
PLAAT1	4.82595	1.99517e-06
CHRNA6	4.81896	0.0113321
PARM1	4.80441	1.78629e-10
LINC01085	4.77162	0.00539827
AF228730.5	4.76457	0.0275372
AC027307.2	4.76181	9.53195e-12
SYNGR3	4.75817	0.00321174
FAM86HP	4.7562	1.63783e-09
SNED1	4.75303	5.18547e-07
LINC00882	4.75206	2.54749e-20
AL139393.3	4.75109	2.62947e-09
FER1L4	4.7489	3.02664e-06
AC064875.1	4.73853	1.34408e-08
AC092368.3	4.72744	0.0316303
KCTD11	4.72364	2.07518e-13
SH2D5	4.71182	7.98187e-12
TMEM132A	4.70975	1.40769e-07
OGFRP1	4.70421	3.86459e-07
AC104695.2	4.70387	0.0431875
AC022126.1	4.6966	0.0252107
IFITM2	4.68444	5.10837e-20
ELL2	4.68339	2.52041e-16
KIAA0040	4.68038	2.20712e-11
NME5	4.67682	1.17683e-08
GALNT16	4.66466	0.00869228
VPS9D1	4.6608	1.7801e-16
TG	4.6491	1.20603e-10
IRAK1	4.64856	2.73971e-29
BTC	4.63795	0.0193886
TLE6	4.63254	2.03929e-12
FAM66A	4.63239	0.000188668
AC008014.1	4.62973	4.48899e-09
BTBD2	4.61645	3.01468e-10
ZNF577	4.60938	4.91989e-10
PPP1R13L	4.59797	0.000278912
PATL2	4.58777	5.00709e-09
MTSS2	4.58695	7.71758e-12
AC053503.1	4.58489	0.00885672
RN7SKP97	4.58061	0.0425736
GPR176	4.57637	1.63254e-31
ABAT	4.56459	2.52392e-19
NR2F2-AS1	4.55857	6.65488e-23
SAMHD1	4.5538	1.57976e-48
LINC00571	4.5469	0.00280151
AP002748.4	4.54654	6.51724e-12
IRAK2	4.54027	4.393e-07
LRRC69	4.53744	6.74956e-08
GNG7	4.53378	6.7391e-26
MYADM-AS1	4.53367	0.0172629
ZNF837	4.52007	0.0341899
PPP3CB-AS1	4.49813	6.1593e-13
PKD1L2	4.47984	3.34932e-06
CCDC85B	4.46368	1.36873e-05
GPR162	4.45941	0.0242106
AP001992.1	4.45195	0.000133704
HYAL3	4.44489	4.19709e-09
CTHRC1	4.44459	3.28423e-22
ENG	4.43833	3.03647e-09
WFDC3	4.43771	0.00077362
MIF-AS1	4.43616	0.00701284
C10orf143	4.43357	1.64352e-05
TWIST2	4.41621	1.40671e-16
AC005180.1	4.41009	0.0497086
KIAA1324	4.39586	0.0404564
TUBA4A	4.39383	1.15675e-05
AC002066.1	4.39325	0.00120194
IFI35	4.39118	2.84013e-21
SH3D21	4.39078	9.53973e-42
RTN2	4.35604	1.92177e-17
PRR7-AS1	4.35345	7.15371e-07
SLC9A3R2	4.34034	0.000577401
HDAC7	4.33847	1.19236e-13
AC046143.1	4.33522	0.00279925
WBP1LP2	4.33343	5.20509e-05
RAB7B	4.33041	0.00368966
R3HDM4	4.32172	8.89179e-15
LOXL1	4.32052	0.000358012
PARP10	4.31676	2.50337e-07
CUBN	4.31328	3.2722e-11
TOX	4.30799	6.16003e-16
APBA3	4.29815	4.69788e-08
WDR66	4.29129	6.17651e-27
NAGA	4.28951	2.49108e-15
TMEM225B	4.28734	0.0392151
DBN1	4.28388	1.34704e-19
RAET1G	4.28279	0.00099156
KCNN2	4.28268	1.18182e-15
DYDC2	4.28153	7.36759e-11
NLGN3	4.27903	0.00689699
ZFHX4	4.27498	1.54109e-22
SLC16A9	4.27453	0.000715042
ALPK3	4.27392	0.0125879
SLCO1C1	4.27116	0.00560763
AC079781.5	4.26978	0.0252363
IFITM3	4.26381	4.71706e-20
ATXN1-AS1	4.2577	0.00373506
AC008280.2	4.25724	0.00443534
RAPGEF3	4.2483	0.0114423
DCBLD2	4.24612	1.17932e-26
FRMD4A	4.2419	5.99373e-37
QSOX1	4.23483	6.35171e-10
CD82	4.23435	1.08917e-11
SAMD10	4.23381	0.00437556
MMP1	4.22731	4.02218e-13
NR1H3	4.22601	3.46391e-10
TRIM58	4.22528	1.04229e-14
MAL2	4.21916	0.00315533
MAT1A	4.20439	1.76202e-16
IL17RC	4.1991	3.13015e-10
CCDC183-AS1	4.19601	0.000130357
D2HGDH	4.19404	3.81725e-07
CYB5R2	4.17784	0.00551525
AC012063.1	4.17752	6.63756e-15
AC129803.1	4.17236	0.0156476
PLN	4.16833	0.00256667
CLSTN3	4.16617	1.70944e-07
RDH10	4.16439	7.89617e-32
LINC01145	4.14695	0.000263787
ARHGAP8	4.14426	9.39545e-07
ANKEF1	4.14219	2.8878e-12
AC012464.2	4.12241	0.020292
BIRC3	4.12198	0.0196045
GPRC5A	4.1164	4.06597e-12
AC112484.3	4.11249	0.0155638
DNM1	4.10433	2.5221e-12
ENPP1	4.10245	2.05415e-33
CEBPD	4.09899	1.92487e-18
TAT-AS1	4.09413	0.00928641
LINC00920	4.09341	3.30569e-07
EBF1	4.09204	0.000645588
LINC00638	4.08377	0.000137891
MIR22HG	4.08014	2.96093e-32
AC009133.1	4.07166	0.00337129
CCDC102A	4.06943	9.73413e-10
DRAP1	4.06759	2.60632e-23
BAALC	4.06341	7.05539e-18
SLC52A2	4.05762	1.05308e-09
HHIPL2	4.05679	0.0186567
STX1B	4.05145	0.0183004
LINC01191	4.05052	0.0462146
LINC00652	4.05004	0.000283378
DAAM2-AS1	4.04921	0.013454
EDIL3	4.04849	5.08721e-16
ELF4	4.0478	3.69468e-19
GNG11	4.03834	1.94715e-57
ADAM8	4.02931	0.0220294
COL22A1	4.02873	0.00787454
IL21R	4.02583	0.00725886
SPPL2B	4.02375	1.09962e-07
SDC4	4.02277	5.27252e-22
TNS2	4.01841	1.53188e-06
RASSF4	4.01381	3.5467e-14
TMEM233	4.01225	0.0218325
FLNB	4.00769	3.50758e-15
CXXC5	4.00606	8.41302e-27
LRRTM2	3.99992	0.0150864
SH3BP2	3.99628	2.07693e-13
PTAFR	3.99193	9.85517e-05
SLC38A2	3.99173	9.26815e-10
PCOLCE-AS1	3.99104	0.00330695
CAPN5	3.99072	2.00774e-10
PCDHGA4	3.98532	1.14491e-05
RUNX2	3.98481	1.79726e-18
LINC01182	3.98391	3.42074e-08
AC079209.1	3.98251	0.00239252
DIRAS1	3.97651	5.63006e-17
AP001062.1	3.96309	1.94589e-05
PDGFA	3.94515	5.13302e-21
MLIP	3.93757	1.84186e-06
AC103746.1	3.93039	0.00997685
AC055839.2	3.92908	2.0568e-08
RHBDF2	3.92316	1.47589e-11
NEK10	3.92141	2.95426e-08
DUSP1	3.91937	1.1997e-24
HOXC8	3.91812	1.5979e-09
AC107021.2	3.91117	0.00371111
PNCK	3.90612	0.00212399
GSDMD	3.90138	8.83366e-12
PTPRB	3.89787	5.274e-10
UTS2B	3.89368	0.0474108
HOXB9	3.89034	6.96518e-18
RBM24	3.88968	4.50368e-09
NAALADL2	3.8884	0.000110098
LINC00702	3.88053	1.09078e-35
CXCL8	3.87121	1.05144e-09
PLK2	3.86504	7.04026e-45
ZDHHC12	3.8638	1.42467e-06
AC124864.3	3.86288	0.0431875
RPL41P5	3.86212	4.81186e-09
UBXN6	3.8518	4.30794e-19
SLC2A4RG	3.85111	9.71325e-13
FAM20C	3.84925	3.41074e-18
AC008966.1	3.84671	1.06105e-12
AL928654.1	3.83931	9.8113e-10
CBS	3.83789	1.14547e-05
MAMDC4	3.83778	0.0113358
EHD3	3.83355	1.53368e-13
HLA-C	3.83297	3.02475e-12
HDAC2-AS2	3.83163	1.34862e-06
LGALS3BP	3.82904	1.69896e-07
FOXN3-AS1	3.82137	1.60712e-09
MAP1B	3.81218	1.43873e-14
SLC25A25-AS1	3.80897	0.000583196
UNC93B1	3.80805	1.60946e-10
FAM171A1	3.80519	9.60063e-62
AC008915.3	3.80321	0.000242016
NCAM1	3.80251	8.51899e-27
PLEKHB1	3.80227	6.3868e-10
AC105285.1	3.79638	6.94529e-09
AC127496.7	3.78884	0.0102676
AL031985.3	3.78848	7.49633e-06
AC023043.1	3.78598	7.51306e-16
ZNF469	3.7785	0.0105504
AL662907.1	3.77434	0.023848
CTSO	3.76771	6.43772e-09
ZGLP1	3.75837	0.00256429
AC092849.1	3.7552	0.035825
CNIH3-AS2	3.75381	0.0136535
PPM1M	3.74991	2.78057e-14
HLA-L	3.74888	0.00928605
ANKRD13A	3.74761	1.0844e-40
REEP1	3.74569	7.84512e-11
AC139100.2	3.73575	0.038215
INCA1	3.72193	0.0141181
AC108519.1	3.71635	4.27165e-09
DTNA	3.715	3.88944e-22
AC010536.1	3.70905	0.00674104
DAPK3	3.70769	1.89453e-10
PSMB8-AS1	3.70715	6.5419e-15
ZSWIM5	3.70646	3.56931e-08
HDHD3	3.70626	4.56759e-12
IFNLR1	3.69978	0.0428276
ATE1-AS1	3.69906	0.0349818
IGSF10	3.69497	0.00324481
GRAMD1B	3.69114	2.10153e-06
AC078845.1	3.68958	1.12362e-06
LINC01301	3.68632	6.29455e-17
RASL10B	3.68491	1.77511e-11
PDXK	3.67798	3.51461e-21
AC013701.2	3.67789	0.0485249
DDAH1	3.67716	2.56946e-26
TRIM9	3.67333	1.69503e-05
AP000350.6	3.66953	4.74372e-07
SGMS1-AS1	3.66942	6.96978e-10
GRINA	3.66766	1.46072e-09
FAM66D	3.66681	7.89384e-13
CRAT	3.66472	1.61502e-13
PDLIM7	3.66317	1.01894e-11
MPND	3.66303	4.6406e-08
ADAMTS13	3.66172	0.000647672
TJP1	3.65852	3.71662e-59
LTBP1	3.65364	1.57355e-09
EPHA4	3.64288	1.55683e-56
KCNK5	3.64275	0.000961545
SNAPC1	3.63862	7.57233e-09
CBARP	3.63707	0.0220715
SLC25A42	3.6293	4.35806e-10
FAM86JP	3.62013	6.53991e-11
FAM229B	3.61939	1.18188e-27
THSD1	3.61706	1.05683e-07
NLRC5	3.61467	3.39668e-13
SH3BP4	3.60876	1.57627e-31
AC024941.2	3.60312	0.0393979
LINC00205	3.59624	4.81905e-32
NFIX	3.58906	9.29622e-08
SLC12A5	3.58312	0.0491159
IP6K3	3.58261	0.00643286
MLKL	3.57975	3.14339e-09
AC026316.2	3.57896	0.000462413
SCN8A	3.57803	2.48696e-38
ZSWIM4	3.57741	6.16649e-05
RGS5	3.5769	4.61647e-12
CREB5	3.57604	2.82747e-09
IGF1	3.57551	1.52555e-09
STAP2	3.56793	0.000473973
TMEM229B	3.56563	1.49653e-11
IFIT1	3.56482	4.79074e-13
AP002807.1	3.56316	0.0093774
SGTA	3.56247	1.7291e-12
TMCO4	3.56092	8.61685e-13
DGKI	3.55277	6.04615e-06
ATP8B3	3.55261	4.01128e-08
PLEKHJ1	3.53613	4.60487e-16
HSD17B7	3.52811	7.10368e-07
AP005121.1	3.52808	0.00390522
PPP1R14B-AS1	3.5109	7.61711e-07
KCNAB1	3.50949	0.0132982
PRSS12	3.50533	4.62662e-32
NOS1AP	3.50229	7.28628e-09
AL162724.1	3.50089	0.00940582
PYCR1	3.49824	3.55317e-19
FOXP4	3.49808	6.19064e-06
RNF217-AS1	3.49651	0.00712194
TPD52L2	3.49494	1.00624e-22
CFAP54	3.49137	0.00028929
GLI4	3.48773	6.43633e-07
TRIM16L	3.48675	9.76131e-24
AC093838.2	3.48653	0.0258232
NRGN	3.48648	1.05155e-09
KIF21B	3.48227	1.55399e-12
[truncated: 6,340 more rows]

## Sheet: Diff_exp_Mel_611_VR_vs_P
Gene	Fold-Change	padj
PKP2	17142.3	3.19555e-30
CXCL12	16414.9	8.37404e-31
BDNF	14116.6	1.5498e-29
COL5A1	10997.7	6.20724e-54
CD24	10256.5	3.27657e-27
NRG1	10210.6	2.84321e-27
BASP1	8603.72	1.75992e-26
LYPD6B	8082.06	2.29092e-26
MXRA5	7401.6	1.32595e-25
IL7R	6982.47	2.55484e-55
ACTA2	6212.74	2.47025e-143
ZDHHC2	5826.66	1.43462e-24
PDE1C	5509.1	8.1408e-58
NTN4	5339.15	5.1963e-24
PSG5	5233.72	7.54128e-24
FHL1	4737.85	1.22397e-23
PXDN	4648.32	1.01478e-39
FAM171A1	4187.64	4.73113e-23
CCDC190	4142.91	2.07008e-21
LINC01638	4005.77	1.27072e-22
ALPK2	3735.92	8.89314e-29
COL1A1	3627.5	2.16949e-145
CD163L1	3527.32	3.92618e-29
LYPD6	3503.91	9.22767e-22
SH3RF2	3393.48	1.27298e-21
INSYN2B	3379.27	1.01372e-21
SVEP1	3378.75	3.47307e-27
AC107029.1	3362.39	2.19453e-21
SPTLC3	3317.92	7.02793e-21
CCDC80	3231.72	7.94251e-111
EGFR	3153.18	1.0142e-40
MYOCD	2838.36	1.27092e-20
VEGFC	2796.16	1.65202e-20
ITGA11	2718.19	2.25373e-20
F2RL2	2673.47	1.36958e-20
SCD5	2661.8	1.11505e-20
PSG4	2654.1	1.56054e-50
C7orf69	2573.82	2.23205e-20
PNMA2	2544.16	2.6564e-20
SPANXD	2527.09	2.34119e-19
NCAM1	2463.96	4.04173e-20
DNER	2449.57	3.20217e-25
GPR1	2289.42	2.01688e-19
GRIN2A	2230.32	3.19563e-37
NEGR1	2230.3	6.38996e-24
ZNF711	2146.21	1.03098e-25
COLEC10	2037.12	1.27202e-18
PSG1	1988.13	1.37608e-18
MSC	1979.85	8.97831e-35
ACKR3	1951.31	7.77727e-19
SH3RF3	1950.74	6.00089e-19
MARCHF4	1944.06	1.45164e-17
COL4A6	1899.83	1.34512e-18
TENM2	1887.35	1.20088e-45
CDH11	1865.95	8.44574e-19
PDGFRB	1854.88	5.6002e-135
WNT5B	1819.64	1.55573e-24
GABRE	1806.61	2.27597e-18
CPE	1800.35	1.98099e-36
SLC18A3	1768.2	0.0456256
TSPAN2	1732.92	4.55741e-18
IGF2BP1	1673.47	2.54325e-18
HOXB9	1639.42	6.14846e-18
CAMK1D	1630.38	4.36672e-18
COL4A5	1524.1	2.89981e-51
PURPL	1521.88	7.1074e-22
ADAMTS12	1518.26	5.06058e-18
SDK1	1441.12	2.05872e-17
SLC24A3	1435.85	6.67024e-17
TSPAN5	1433.88	4.15372e-34
CREB3L1	1422.49	4.48907e-17
SDC2	1417.34	2.52031e-45
PAPPA	1414.18	2.00199e-17
FOXF1	1331.16	7.92697e-17
TWIST2	1312.02	7.59591e-17
ANKEF1	1311.61	5.92794e-17
LPAR1	1288.66	9.64965e-33
CDA	1284.8	9.46126e-17
NPPB	1274.24	1.13518e-16
CHST15	1258.7	1.36847e-16
ADGRF5	1247.5	5.81784e-42
BCL11A	1235.56	1.86081e-16
NGF	1232.03	1.83814e-16
FGFR2	1229.75	1.01881e-16
SAGE1	1211.45	2.12923e-16
SH3GL3	1183.19	3.20317e-16
JPH2	1169.88	1.25863e-31
ARMC4	1147.95	2.3392e-16
BEX1	1144.43	0
PLAC8	1115.53	1.78664e-21
SLC38A1	1104.15	2.18846e-87
MECOM	1091.8	4.00516e-16
RGS4	1083.73	2.50736e-15
CPA4	1074.77	2.43106e-104
WNT5A	1068.73	2.93396e-40
CHST4	1067.26	2.77805e-15
INHBB	1054.6	7.37166e-16
AL355916.1	1053.64	3.9558e-105
PCDHB8	1043.09	9.04213e-16
CCDC113	1037.47	5.29751e-16
SALL1	1027.29	1.0877e-15
SLIT3	1017.12	1.22302e-28
GALNT13	1004.82	1.03453e-15
AC237221.1	1003.98	8.21255e-15
AC089983.1	1002.79	1.31672e-15
ANO2	968.746	1.41048e-15
NOG	968.016	5.5003e-14
LINC02484	956.511	1.50237e-13
FENDRR	956.293	1.26863e-15
DAW1	956.274	4.85074e-15
LINC01411	945.777	1.49502e-15
GAS6-DT	933.033	1.94046e-15
TP53I11	923.605	7.39727e-19
ZSCAN23	918.459	8.43498e-15
TSPAN18	915.947	3.21035e-14
NRG3	904.105	2.71368e-15
MPP7	903.522	1.95628e-27
CAP2	895.647	8.59081e-123
VGLL3	889.008	3.67183e-75
RGS7	888.949	3.0527e-15
AP002833.3	886.287	7.32379e-14
PPP2R2C	867.372	3.59696e-15
AMIGO2	866.686	2.49049e-89
EPHB2	853.744	6.69355e-20
MICU3	853.131	7.12041e-15
ZNF679	851.274	1.36403e-13
PLPPR3	837.296	2.39765e-13
MKX	836.467	4.27595e-14
KLHL4	836.212	1.38238e-18
CLSTN2	835.398	5.8104e-15
P3H2	835.391	6.97793e-29
SPANXC	825.891	1.34489e-14
FAM43B	803.263	3.94416e-13
CDH6	791.4	9.03774e-15
PCBP3	789.839	8.9753e-19
PTPRN2	786.82	7.89713e-15
POSTN	786.298	4.8935e-13
TRIM58	783.897	3.27516e-28
HDGFL3	775.682	7.3509e-77
CYP4F11	757.671	2.43728e-18
LINC02697	753.326	1.19308e-13
TNFSF18	740.887	4.85914e-14
PODXL	735.157	1.82336e-27
GALNT14	727.178	6.33905e-14
CALHM5	724.039	4.96166e-28
TOX	720.396	2.19819e-14
PDLIM1	708.473	7.18235e-50
AC092447.7	698.56	1.82091e-13
CCBE1	688.802	6.65713e-60
THSD4	685.995	1.9103e-18
LINC01224	681.202	3.86506e-14
BEND7	673.197	1.49603e-18
SPANXA2-OT1	667.238	8.28927e-13
JCAD	661.744	3.10596e-27
CCDC3	659.423	4.78852e-14
STAC	651.48	6.27719e-14
WFDC21P	641.558	4.10004e-13
PBX1	640.081	5.24522e-14
DNAH11	637.975	2.63353e-75
PCDHB17P	636.962	1.77629e-13
AC010615.2	636.368	1.56217e-13
ZNF716	632.462	4.84111e-34
LINC02873	630.432	0.0186669
ZNF727	623.988	4.21996e-65
HS6ST2	623.72	1.56838e-13
AC016925.3	623.072	1.00526e-11
PTPRB	621.035	1.55205e-13
RTL3	615.053	2.3067e-50
TMEM130	601.478	9.08907e-11
CDH8	589.451	3.51987e-13
GPR39	584.402	3.87417e-33
ALX4	582.046	5.70547e-13
AC097521.1	581.892	1.64725e-12
TMEM63C	578.462	1.34961e-12
SULF2	575.829	5.73586e-24
SIRLNT	572.159	6.18008e-13
ADGRL3	570.64	3.16675e-13
CGNL1	564	1.5885e-13
CT45A10	561.8	2.5594e-13
ADAMTSL3	560.469	3.71696e-13
AC092447.2	551.575	6.0982e-12
CPNE4	549.061	1.33218e-12
CPA3	545.11	8.92086e-13
ZNF99	523.903	1.90924e-12
NUAK1	522.577	6.91919e-71
PCED1B-AS1	520.701	2.15414e-12
TAGLN	519.024	0
PADI2	510.76	3.46054e-10
LINC01151	508.878	1.7195e-24
PSG11	507.739	3.41854e-12
ABCC8	501.192	1.79481e-11
OXTR	496.708	1.43128e-72
TNFRSF11B	492.955	1.4768e-12
PTPRO	491.922	2.13673e-12
KRT81	490.589	1.29746e-12
TENM3	489.841	8.30563e-67
PADI1	484.209	1.75426e-12
INHBE	480.215	4.50139e-49
JAM2	476.024	1.96884e-12
MYT1L	474.404	3.74606e-10
ZFHX4-AS1	472.09	7.28701e-12
CACNA1C	470.486	1.65146e-16
MUSK	466.387	2.32264e-12
RBM24	465.993	2.97652e-12
LIFR	465.709	2.56494e-50
UCHL1	465.526	2.91845e-24
LINC02154	463.706	1.01796e-16
PRKCQ-AS1	462.603	1.63404e-12
ADAMTSL1	462.403	3.47762e-16
CLU	457.507	2.91892e-98
TRPC4	457.504	1.72786e-12
LINC00840	455.576	1.00818e-23
KIRREL3	453.868	1.48619e-69
OR10Y1P	452.219	1.5322e-11
TTC9	451.6	1.60602e-12
BMPER	451.286	4.08017e-16
SLC9A2	448.695	1.24858e-11
FIBCD1	442.452	1.14214e-46
LINC01550	442.008	6.28085e-09
TM6SF1	440.066	2.97278e-10
FAM201A	439.371	5.4168e-11
PRDM5	436.487	1.17681e-23
SOX9	432.7	7.41884e-12
KCNMA1	432.409	2.47536e-43
SLC16A12	431.992	2.42822e-11
JPH3	417.56	5.97846e-12
AL137026.3	415.343	2.97059e-10
LINC00519	413.554	1.62936e-15
TMEM200A	413.195	2.47081e-12
AC078850.1	412.882	1.8547e-28
SPSB4	412.332	5.96481e-12
ZNF676	411.045	2.36887e-29
ZNF214	410.677	1.42998e-10
PCDHB5	408.042	4.71378e-44
LGR5	407.806	4.89317e-10
KRT34	406.533	4.62449e-112
PTN	403.255	3.63395e-12
PRKAA2	396.962	8.6682e-35
AC131206.1	395.647	5.39353e-15
RPS6KA2	393.647	5.09729e-77
C5orf38	393.462	2.19105e-11
CRIM1	387.172	7.62664e-305
ADAM28	384.275	3.66075e-10
AP002833.1	380.507	0.000595312
TECTB	379.74	2.02639e-10
ANKRD18A	377.292	8.14879e-10
AC097634.1	376.877	2.14875e-10
DNAH5	375.373	1.33378e-11
PCDHB6	375.234	4.1946e-11
MSC-AS1	375.098	2.3185e-106
AC087894.3	372.011	0.00188585
OR14A2	369.977	0.0224428
AC005909.2	369.885	8.66327e-10
FPR3	367.054	1.49514e-11
SLC44A5	360.043	2.62547e-10
FPR1	357.386	2.0465e-10
PID1	351.16	5.70327e-36
DSCAM	350.119	0.00286144
SLC16A9	349.724	7.01401e-11
LINC01807	349.344	6.10999e-11
PTPRD	349.32	1.52446e-11
AP001107.5	346.099	9.9001e-11
TFPI	342.293	2.01882e-89
PSG2	341.594	4.32237e-11
LINC02492	339.734	3.99723e-10
CRMP1	339.017	1.91685e-21
APBB1IP	336.811	5.00631e-11
CAPSL	334.974	1.64629e-09
KRT7	334.891	3.45555e-11
AC105411.1	333.998	1.15824e-10
AR	332.82	5.98753e-38
FAM167A	330.801	2.18191e-11
ZNF735	329.453	0.00192375
ZNF725P	327.823	6.5738e-10
NHSL2	326.974	5.48419e-11
VOPP1	326.882	7.74881e-123
PCED1B	326.005	1.50361e-20
BCL11B	324.273	7.11759e-11
CRIM1-DT	318.765	5.72719e-11
LINC02742	317.586	1.87978e-10
TSPAN12	316.748	1.78192e-14
ELFN2	313.082	2.13704e-10
SLC6A11	309.652	7.03205e-11
BEND4	305.886	1.77355e-09
DIO2	305.556	6.83339e-13
AL110292.1	304.064	0.000771187
ADGRL2	304.026	4.37531e-19
RTN4RL1	301.487	5.13633e-11
AC103740.1	301.086	1.08842e-09
ZNF723	300.33	8.32726e-09
AC243965.2	300.054	1.84292e-09
RIMS4	297.813	2.26165e-26
BMP4	297.233	5.1617e-11
AC005336.1	296.512	3.00491e-07
DPYSL5	293.537	2.43978e-14
GCSAML	292.855	1.84027e-10
LINC00508	289.665	6.62291e-09
ZNF682	288.914	4.40361e-14
LINC00841	287.179	3.96003e-07
U95743.1	286.94	9.32098e-10
AC103796.1	286.773	1.96153e-09
AC009262.1	286.505	6.89074e-10
LIMCH1	285.342	1.80871e-44
SPANXB1	284.044	6.1417e-26
MAN1A1	283.42	5.13045e-67
RTL5	283.126	1.32413e-10
LINC00707	281.879	8.95638e-09
CACNA1A	280.771	9.8424e-27
SERPINE1	279.263	3.73276e-247
AC007686.1	278.304	2.91971e-08
LINC02864	277.915	4.69575e-14
UGT3A2	277.162	1.78473e-09
MYO7B	276.303	1.44413e-10
NKX2-5	276.016	6.76938e-24
AP001007.1	275.611	0.000754833
ANOS1	275.044	1.43286e-10
LINC02310	274.601	5.57844e-10
OSMR	274.347	6.31354e-172
ADGRE1	274.226	4.16684e-42
AL139023.1	273.034	6.94373e-09
AC011029.1	271.704	9.98734e-10
EFEMP1	271.344	9.59337e-11
MTHFD2P1	268.663	1.54769e-10
PTX3	265.923	1.31245e-25
AL390334.1	264.449	1.18787e-08
P2RX6P	263.833	2.70521e-08
EDN1	261.522	1.42286e-19
NECTIN3-AS1	261.434	8.24065e-163
AC114811.2	261.04	1.79952e-09
OSMR-AS1	260.279	6.95516e-10
AC079772.1	258.076	9.01172e-09
ADAMTS15	257.598	7.53018e-23
MSR1	256.739	7.47767e-09
OR2W3	255.515	3.66345e-10
AC244153.1	255.502	5.52505e-10
GALNT18	253.711	7.03176e-32
AJ239328.1	252.645	7.94731e-09
PLCZ1	249.024	3.1366e-07
CENPVL3	248.809	2.20285e-09
AL355601.1	248.629	9.80711e-08
AL354824.2	248.025	6.2872e-07
LRRC7	247.293	4.58672e-37
NUDT10	247.181	1.38007e-19
IL31RA	246.196	5.66797e-10
SLC12A8	246.156	1.19083e-175
FOXC2-AS1	242.109	2.50963e-08
MB21D2	238.314	1.63147e-25
NCAM2	235.547	8.08696e-96
SFTA1P	231.86	1.16915e-12
GPRC5C	231.536	1.73963e-09
BARX1	230.161	3.09166e-09
GDF6	230.148	5.62808e-11
ZNF90	228.906	4.4831e-19
CHAT	228.524	5.67605e-06
AKR1B10	227.275	1.12406e-09
JAKMIP3	226.772	1.41467e-10
AL139351.3	225.456	2.57762e-08
CDRT1	224.869	5.54931e-12
FOXP1	224.228	2.3914e-56
PLAAT1	223.339	7.30475e-10
RHOU	222.369	1.07116e-09
LINC02657	218.077	1.05659e-09
TBX3	215.084	4.08653e-29
DSP	214.528	1.33787e-42
FMN2	213.834	1.12101e-24
AKR1C3	213.804	7.5861e-10
NRP1	213.522	1.36793e-285
LINC02641	212.856	4.03867e-06
AP1M2	212.064	2.22394e-23
POU3F3	211.508	1.74802e-09
AC106795.2	210.401	6.37741e-09
PLAU	210.051	3.44197e-18
LIFR-AS1	209.673	1.45111e-09
AC008083.2	209.557	0.023304
ZDHHC15	209.148	2.07214e-09
YWHAEP1	209.084	4.02657e-09
TRIML2	208.976	4.46966e-21
COL6A2	208.672	1.55031e-109
FLNC	207.83	5.38303e-57
CASC17	207.651	0.000771959
CPA5	207.428	1.57857e-07
PDGFC	206.709	2.45816e-79
AL390860.1	206.125	1.8663e-06
IL21R	206.042	3.60154e-75
PABPC5	205.828	1.38743e-09
LINC01687	204.948	3.57597e-12
FRMPD3	204.566	3.98066e-08
CDH9	202.305	9.91129e-09
LDOC1	200.925	1.09923e-41
AC087564.1	200.756	4.10719e-07
CCND2	200.654	2.02654e-09
PALD1	200.477	6.87083e-18
BMP7	199.895	3.92389e-34
CDK15	199.462	1.73076e-88
CNTN5	198.756	1.96818e-08
COL4A1	198.199	5.75669e-153
AP000829.1	197.646	1.68326e-08
XDH	197.524	1.79645e-09
GALNT17	197.145	5.72342e-07
PLAGL1	196.353	1.7046e-12
TPTEP1	196.07	1.51206e-08
AC006452.2	195.784	6.76141e-05
AL033530.1	195.753	2.58924e-11
KRT86	195.696	2.9811e-09
LSP1	195.545	9.62857e-09
AL592429.2	192.762	1.48544e-08
ROR2	192.688	6.56918e-12
GREM1	192.569	3.2596e-09
GRAMD1B	192.246	3.00874e-12
AL357992.1	192.226	1.05773e-07
GLRB	190.949	5.55146e-22
AC109439.1	190.439	8.00301e-09
MEI4	189.742	0.00170713
AL592463.1	189.573	0.000585237
FOLR1	189.247	4.63273e-07
NOVA1	188.725	2.86394e-05
IRX2	186.985	1.73162e-09
NFASC	186.107	1.62374e-51
AC124290.1	185.803	9.46194e-11
LINC01422	185.508	8.4978e-09
VIPR1	183.881	1.01258e-27
RPS20P20	182.754	4.45763e-06
LINC01152	182.685	3.0165e-09
TTPA	182.651	2.79963e-09
CCL26	182.648	5.75883e-08
NAP1L2	181.483	5.25264e-11
LINC01885	181.134	2.23207e-08
GALNTL6	181.056	3.55385e-09
AC011503.1	180.843	3.11449e-08
LINC00299	180.589	1.53972e-10
VASH2	177.481	4.7352e-09
LINC01204	176.724	4.14136e-33
NCKAP1L	176.501	6.88011e-08
TMEM92-AS1	175.827	1.83728e-05
OLR1	175.826	1.90461e-08
FOXL1	175.369	8.50787e-09
ROS1	175.349	1.66751e-11
ADAMTS14	174.285	6.52807e-09
ELMO1	173.492	1.17463e-46
KCNE3	173.046	1.15739e-08
AC015909.1	172.903	3.38216e-08
KCNMB4	171.709	3.19187e-09
SLC7A2	171.694	6.5428e-57
SLC35F3	171.315	6.76328e-09
SLC8A1-AS1	171.248	1.28971e-07
FBXL21P	170.646	1.91589e-08
THSD7B	170.473	1.03806e-08
AC129926.2	169.526	1.81502e-08
LINC02725	169.46	5.59253e-06
SCAT2	169.392	1.59858e-05
AC091435.2	169.366	0.000703168
KRT16	167.576	1.86425e-10
HAND2-AS1	167.43	1.618e-08
COL8A1	166.947	2.99056e-153
CDH13	166.687	4.77401e-241
TMEM150C	166.6	5.86505e-09
LINC00460	166.428	4.40156e-11
GAS6	166.125	3.48109e-80
RNF165	166.025	6.84635e-09
ADAMTS5	165.86	1.1983e-25
AC114284.1	164.671	1.72072e-06
MACROH2A2	164.594	5.88025e-09
CDYL2	164.435	2.24319e-27
AC090152.1	164.264	9.38078e-09
DTNA	163.949	4.81143e-09
AC080038.2	163.11	4.67384e-08
AL359834.1	162.925	2.62849e-05
SRGN	162.703	2.25666e-269
AC122710.1	162.45	2.06787e-07
GABRG3	161.379	5.59439e-09
AC107021.2	159.645	4.17192e-19
C5orf46	159.548	6.20096e-08
AC089983.2	159.525	0.000227605
KCNJ15	157.994	1.7038e-08
AC090409.1	157.711	1.78452e-21
AC241585.1	157.571	1.42251e-07
FOXP1-IT1	157.171	1.57323e-09
AOX1	156.898	1.76833e-49
PADI3	156.636	1.63942e-25
CD177	156.518	3.74776e-08
KISS1	156.421	5.35196e-08
F11-AS1	156.162	1.44536e-08
SCN4B	156.144	1.64847e-08
ATP8B1	155.83	2.05764e-132
AP005230.1	155.341	3.62399e-08
AP001596.1	154.525	6.1666e-06
MIR4307HG	154.206	1.21388e-08
AC015574.1	153.001	1.77114e-08
MN1	152.822	7.86539e-24
MYPN	152.557	4.07488e-139
AC026316.5	151.053	4.62523e-08
ZBTB7C	150.604	6.16641e-08
AC091173.1	150.342	6.89186e-08
RNF152	149.894	5.87137e-18
AC097528.1	149.749	3.73853e-07
AL121718.1	149.355	0.00192553
MAP3K21	148.763	4.14602e-21
MYO18B	148.629	4.77213e-08
ZNF98	148.598	1.59513e-24
EDNRA	148.006	1.47378e-08
DYNLRB2	147.878	6.80666e-07
SATL1	146.967	1.35833e-07
ZNF208	145.781	1.9808e-51
CAVIN1	145.213	0
RAET1K	144.839	3.77472e-08
LINC02783	143.945	2.47243e-07
EPHA4	143.847	2.18e-21
CDH4	143.811	2.04136e-31
AC006112.1	143.69	8.71072e-06
TTLL6	142.991	1.97021e-08
MYOZ1	142.826	7.8396e-08
ABCC3	142.002	5.55622e-11
AC016687.3	141.424	5.83149e-08
MARCHF1	140.507	2.04745e-10
EDA2R	140.059	2.16156e-08
HS3ST3A1	140.028	1.97317e-08
ERC2	139.784	5.04482e-07
TUNAR	138.932	4.28228e-06
ZNF728	138.859	4.34158e-16
LUZP2	138.484	1.46064e-07
PTPRN	137.139	1.22352e-60
SYT8	136.782	0.00141152
OVCH2	135.71	6.84978e-06
DUSP27	135.266	0.0127374
AC026316.2	135.221	5.21552e-08
CALB2	134.564	1.82717e-166
GSC	134	1.71347e-07
ARHGAP6	133.665	3.10239e-08
GRAMD4P7	133.639	8.06953e-06
ZNF853	133.291	9.21683e-30
GALNT8	132.914	1.72151e-06
HOXC13	132.028	4.46309e-08
CACNG7	131.828	3.36314e-06
LINC00376	131.75	0.0215745
GFRA1	131.538	2.53079e-24
EYA2	130.733	4.56535e-08
TLE4	130.663	1.30036e-102
BMERB1	130.591	5.98476e-49
AP003119.1	130.062	0.00640525
AP000561.1	129.201	4.16113e-15
AC083967.1	128.593	3.6371e-07
LINC01358	127.639	1.93392e-10
EML1	127.227	8.20302e-85
AL359764.2	125.655	1.25125e-09
ZNF488	125.493	1.08842e-09
EDIL3	125.352	6.23605e-184
PCDHA12	125.343	0.00317207
MROCKI	125.315	1.05891e-07
AGTR1	125.313	5.84541e-08
GREM2	125.138	7.18013e-08
PLXNA2	125.109	4.14726e-08
LINC02327	124.15	1.72885e-21
AL138756.1	123.819	2.23784e-07
HUNK	123.665	4.50131e-08
LINC01524	123.234	1.08625e-07
PCDHB2	123.163	4.61767e-51
FST	122.921	9.79305e-71
WWC1	122.536	2.70136e-79
ICOSLG	122.474	2.77165e-06
PPIC	122.369	5.90272e-25
LINC01854	122.302	3.87819e-07
PITX2	120.864	2.50631e-10
XAGE2	120.591	1.67436e-05
OR10V3P	120.264	0.000676459
AL359764.1	118.788	1.00736e-06
SUSD4	118.71	4.42382e-06
IL15	118.052	1.24427e-14
NLRP14	116.962	9.5814e-06
NUS1P2	116.767	8.48692e-06
AL356515.1	116.516	0.000322725
OR10V2P	116.092	0.0009011
NLRP10	115.895	5.41536e-87
AL162493.1	115.87	3.74305e-05
DNAJB13	115.82	6.95056e-07
SAMD12-AS1	115.397	1.68168e-07
AC020687.1	115.207	2.54694e-09
AP005264.7	115.137	3.26578e-06
SHANK2	114.994	2.85459e-07
CPVL	114.993	2.64449e-10
CARMN	114.431	8.00509e-59
SAMD11	114.375	4.509e-23
TPRG1	113.858	2.42737e-07
FBLN1	113.51	6.0807e-22
AJ011931.1	113.246	0.00741772
ADD2	112.623	1.22402e-31
AL135878.1	112.604	5.11655e-09
CPED1	112.49	6.90695e-45
EDIL3-DT	112.208	6.69876e-50
GLIS3	112.166	3.96812e-10
NEURL1B	111.814	5.02967e-68
LINC02593	111.59	3.14839e-06
OGDHL	110.753	1.47742e-07
GVINP1	110.343	8.86221e-07
AC093912.1	110.085	0.0423162
EPHB6	110.049	1.47946e-11
PAPPA2	109.601	2.59377e-18
LINC02595	109.485	2.05205e-07
NHS	109.283	1.31403e-07
ANXA10	109.181	1.54882e-06
AC110790.1	108.974	1.14541e-05
NKX3-1	108.854	9.20276e-53
SLC22A14	108.808	9.65666e-07
CFI	108.349	1.36995e-07
PCDHB13	108.108	1.10386e-33
CT45A1	107.777	0.043654
TFF2	107.233	2.59896e-07
ZNF578	106.919	1.52476e-24
AC244517.1	106.903	2.13478e-06
XKR7	106.826	0.00286456
C2CD4C	106.77	7.41454e-07
UNC5B	106.681	6.79213e-14
EBF1	106.527	1.07084e-07
AL158055.1	106.276	1.28382e-08
IMPDH1P10	106.191	2.10088e-06
KRT33B	106.042	1.92685e-06
G0S2	105.614	2.35298e-07
MARCHF11	105.534	1.30753e-05
AC011297.1	105.474	2.97309e-05
DOCK2	105.431	1.23097e-65
SLC25A21-AS1	105.376	2.1309e-07
LINC02518	103.793	1.78159e-06
LINC02293	103.715	4.67567e-05
AC008632.1	103.549	5.85836e-06
DCLK1	102.612	4.66971e-25
AC073283.2	102.277	2.09863e-05
AC106771.1	101.6	1.85829e-06
AL138716.1	101.579	3.28869e-06
LINC01629	100.983	6.50669e-20
TENM3-AS1	100.644	5.77294e-14
RBP1	100.642	7.62623e-07
RAET1E	100.642	6.37201e-07
AL049775.1	100.41	4.43391e-09
LINC02009	100.407	5.3395e-07
CD34	100.38	3.04367e-07
VCAM1	100.377	2.14487e-09
AC093724.1	100.366	1.4832e-06
HTR1D	100.087	1.96933e-13
AC002401.4	99.681	4.88781e-07
AC009315.1	99.1514	1.1552e-19
VAT1L	99.0221	2.37799e-13
AC010776.2	98.8538	1.23237e-05
VSTM4	98.4403	6.24165e-07
FAT4	98.3864	7.49028e-140
FOXF2	98.2126	3.19722e-07
RPS6KA6	98.0598	6.23917e-41
C14orf132	97.7075	6.08893e-138
OR51E2	97.5516	0.000177279
SNX18P3	97.4599	0.000300958
ELMOD1	97.4215	6.44545e-31
FAHD2CP	97.3779	4.27238e-09
MAGEC3	97.351	0.000209519
COL17A1	97.2742	4.5666e-06
ANKRD1	97.1947	2.37427e-46
CALN1	97.1422	7.01133e-06
SLC30A3	96.9822	7.36005e-07
ARHGEF35-AS1	96.3582	2.45542e-07
AC011447.6	96.2879	1.7542e-06
ANKFN1	96.1365	6.79478e-21
UNC5D	96.1316	1.30935e-06
AC114489.2	95.7251	0.00822863
Z97353.2	95.6955	0.000222555
AL049825.1	95.5166	2.69541e-05
AC093240.1	95.4513	0.000354202
PCDHB9	95.2899	1.8691e-09
LINC02588	95.2425	1.00821e-06
SYT3	95.058	4.03589e-06
GABRB3	94.2566	7.90371e-60
SYNDIG1	93.9143	2.3518e-06
FGD5P1	93.8194	2.46243e-05
PCDHB19P	93.7632	6.16828e-05
AC112656.1	93.5467	1.25153e-08
WFDC10B	93.4435	8.74185e-07
PCDHB3	92.8762	9.57272e-19
DPF3	92.4988	2.60761e-37
MAGEA5	92.3308	7.90583e-06
CLK3P2	92.2791	0.000100799
AC103740.2	92.1027	2.75073e-06
AL512844.2	91.9363	0.000440557
TSHZ2	90.7049	7.58684e-06
AC067956.1	90.5441	6.28632e-06
CACNA1G	90.4927	1.18423e-08
TEX37	90.482	0.0176949
CRISPLD2	90.4298	5.23038e-82
AC087280.2	90.3833	0.00602447
FOXO6	90.0524	0.000594565
ZC3H12B	90.0095	0.00375168
AC107204.1	89.9228	8.02105e-06
NEBL	89.6686	9.51525e-09
C1S	89.5286	6.84588e-101
CACNG8	89.4817	1.17596e-05
LINC02241	89.1368	4.69167e-32
FOXC2	89.1081	2.3496e-12
PLBD1-AS1	88.9912	4.15909e-08
PXDNL	88.8096	1.38849e-30
AC012574.1	88.7812	0.00113784
COL6A4P2	88.7625	5.42509e-06
CEP112	88.7566	1.08108e-15
CYP4F12	88.7236	5.35372e-06
BX119904.2	88.6173	1.72643e-06
HCN4	88.6165	2.77951e-05
GLIPR1	88.2255	3.20064e-90
MYOSLID	88.085	3.67401e-27
ZNF415	87.9107	8.90082e-43
MARK1	87.8742	3.98222e-07
AC055839.2	87.8628	1.96112e-29
AC104695.2	87.6856	4.40207e-06
KNDC1	87.5385	2.38385e-06
LINC01109	87.1827	0.0170789
COL6A6	87.1254	4.02692e-06
LINC02361	86.8868	5.38535e-06
ECM2	86.521	2.86767e-20
ZNF732	86.2741	3.63536e-12
AC112178.1	85.6884	1.1557e-11
SDC1	85.669	1.69412e-125
MAGI1	85.5216	7.85755e-95
KIF26A	85.2953	2.29556e-31
COL4A2	84.7631	5.83548e-68
ELFN1	84.6611	5.9258e-06
NPTX2	84.3544	2.44922e-63
EBF4	84.2803	9.4185e-12
AL691426.1	84.1295	0.000124954
AC079193.2	84.0029	8.1692e-06
KIF5C	83.9224	7.1429e-60
TMEM37	83.8765	0.000475034
RSPH1	83.8498	0.000104947
AL161908.1	83.8379	2.13364e-06
TMEM40	83.7311	1.43912e-06
CDH2	83.4684	3.15307e-256
SAMD12	83.2696	8.47301e-70
LINC01303	83.0413	4.60821e-26
RDM1	83.0131	8.54251e-07
OLIG2	82.8148	1.01684e-06
AC123912.1	82.3397	0.000610825
KCNJ6	82.2858	0.000747248
AL513166.1	82.272	2.7114e-05
LMO7-AS1	82.1542	0.00391118
PCDHB4	81.706	1.18705e-06
TPM2	81.1097	0
LINC01271	80.9068	0.0256454
LOXL1-AS1	80.7828	1.48285e-06
WT1	80.7746	1.12044e-06
RTN1	80.6947	1.66363e-06
DPYSL2	80.6667	0
RAET1G	80.3376	2.30149e-06
LINC01124	80.3292	0.00026736
SH3BP4	79.8913	8.80714e-279
ACSL5	79.2928	1.35737e-16
MIR4300HG	79.2824	3.779e-06
ME3	79.1581	1.48491e-06
ZNF793	79.0183	1.64058e-42
FAM155A	78.2725	2.47602e-08
LINC01249	78.1994	0.000112187
AC068051.1	78.1981	0.000119079
MNX1-AS1	77.7071	3.17428e-06
TOX2	77.6681	1.2346e-13
PTPRR	77.6316	2.85398e-22
LINC00242	77.4937	0.00362461
AC025774.1	77.4047	1.19038e-07
NECTIN3	77.2559	7.38747e-64
GPR17	77.2319	0.0173709
AL596223.1	76.9558	9.59114e-06
AC097518.2	76.7947	4.29878e-06
AC094103.1	76.7422	7.27047e-06
KRT17	76.6536	5.7174e-30
SLC37A1	76.5567	1.72432e-08
LINC02057	76.1587	1.4858e-05
L3MBTL4	75.8516	1.55859e-12
TDO2	75.8068	4.97507e-06
AC021504.1	75.672	5.63727e-12
PDCD1LG2	75.4833	5.86275e-45
TMEM47	75.3504	9.35559e-19
ADGRE4P	74.5894	1.6022e-13
LINC02456	74.4371	0.000574653
IL32	74.3957	2.24708e-06
AC007405.2	74.1907	2.0423e-07
AL031599.1	74.1662	3.6621e-06
LINC02438	73.6438	5.05919e-15
LRP1B	73.4173	3.42865e-06
CDH12	73.3335	8.47309e-06
AACSP1	72.7335	8.57607e-06
FYB2	72.6799	0.000289474
AC079313.2	72.3695	0.000583574
AC124276.2	72.2813	3.85487e-10
LINC02724	72.2565	7.76046e-05
AL136090.2	71.9179	0.000567697
AC091806.1	71.5399	6.45049e-14
NLGN4X	71.4677	8.93978e-156
KCNS3	71.4045	1.72564e-19
PDPN	70.9909	1.14078e-05
SMILR	70.9205	0.000572242
PCNX2	70.8481	3.03796e-73
NXNL2	70.8001	2.99454e-05
AC087645.2	70.6924	0.000697684
GATA3	70.676	4.27476e-07
MAGED4B	70.649	4.22611e-05
AC006249.1	70.616	6.96067e-05
AC012508.2	70.5714	0.00342972
AC044810.2	70.3552	1.34957e-16
KCNG1	69.7561	2.6814e-69
STEAP2	69.5851	4.39753e-35
ZNF826P	69.5315	4.24254e-34
AC110056.1	69.392	0.00576422
FSCN1	69.3454	1.65645e-82
CHSY3	69.2505	1.8423e-06
GCOM1	69.2408	9.14408e-06
AC079298.3	69.1931	3.01577e-06
PTPRQ	68.9862	5.70097e-07
CMKLR1	68.9817	5.19309e-07
PRICKLE2	68.9675	4.34502e-12
HOXB4	68.9416	3.04337e-06
SGCG	68.8848	7.66746e-05
DSCR8	68.8451	1.7831e-54
LINC02457	68.8322	0.00173314
LINC02863	68.7096	1.98418e-07
PCDHB12	67.9036	6.10354e-15
NKX6-1	67.8698	4.35708e-06
NPY4R	67.7932	0.00028138
THBS1	67.7464	5.44063e-190
LOXL1	67.7295	5.92022e-21
OR2T8	67.7287	0.000532445
CDK14	67.672	2.54185e-110
AL589684.1	67.1841	1.23744e-07
AC016710.2	67.0443	9.44787e-14
AP000942.5	66.9399	1.3145e-05
AL138701.2	66.78	0.00279083
AC124067.2	66.6837	5.00834e-06
AC011447.7	66.6263	2.42039e-18
LINC00211	66.4928	1.46337e-07
IQGAP2	66.4165	6.01323e-13
AC012508.1	65.9579	0.00042403
UBE2QL1	65.8173	0.000126418
ZNF804A	65.6687	1.63759e-10
RORA	65.517	2.9051e-44
CRYBG1	65.4925	9.64526e-102
AC092807.4	65.3347	1.23421e-82
CACNA2D3	64.8677	3.86502e-08
PLOD2	64.8133	5.73049e-112
CHST7	64.7573	1.5302e-71
ZSWIM5	64.677	4.32901e-11
LINC01194	64.5657	4.76634e-22
OR2A20P	64.4335	0.00274561
CYP26B1	64.2692	8.06994e-35
HOMER2P1	64.2646	0.0388055
PSG7	64.2606	9.19508e-06
AL162717.1	64.0821	0.00382151
CYYR1-AS1	64.0777	0.000560791
AP000705.1	63.9351	0.00230582
CASC9	63.6197	8.55793e-11
SORCS2	63.4307	1.34112e-10
TSPAN32	63.3372	0.00890024
ZEB1	63.1279	6.5015e-31
SERPINA9	63.0943	0.000176568
DPY19L2P1	63.0216	4.23951e-46
LINC01173	62.8951	2.60184e-05
MAP3K7CL	62.8414	1.33445e-69
PRKCQ	62.8019	5.612e-05
P2RY6	62.7672	9.12149e-07
ZEB1-AS1	62.7308	9.26773e-30
ENPEP	62.6583	2.51952e-05
HS3ST3B1	62.6567	7.15518e-06
IGHV3-37	62.6512	0.00472399
IGHV3-43	62.549	1.44882e-05
B4GALNT4	62.4953	3.04071e-16
NLRP3	62.4408	6.01887e-11
LINC00317	62.4216	0.000211487
DKK3	62.316	1.94913e-26
TPBG	62.3085	1.07198e-80
LINC02601	62.3052	0.00745822
AC090204.1	62.2222	9.70958e-48
MPP4	61.4951	5.79179e-47
IFITM3P2	61.0791	0.0023558
GLIS1	61.0452	2.23205e-05
AC093843.1	61.0121	0.000306077
AF131215.6	60.9063	7.55303e-06
HRH1	60.8058	2.70882e-156
AC008554.1	60.7499	0.00838595
PCDHB7	60.7129	5.99478e-13
AL589843.2	60.5824	0.000856939
ANOS2P	60.5604	0.0163762
SLIT2	60.4741	6.65278e-22
AL354824.1	60.073	0.00018061
WSCD1	59.9869	6.11022e-06
HHIPL2	59.9594	4.91791e-20
AC008592.1	59.6198	0.00109744
AC018781.1	59.5652	4.67137e-05
ANK3	59.5164	7.41313e-23
MNX1	59.438	8.09643e-06
HDAC2-AS2	59.3495	1.66222e-25
JAKMIP2	59.3468	9.11169e-06
IGSF23	59.3414	0.00147031
ARHGEF35	59.2633	8.28714e-06
AC004784.1	59.246	4.30353e-05
TATDN2P3	59.0693	0.0200339
PCDHB11	58.7185	4.2821e-21
VIT	58.4769	2.85805e-16
AC090791.1	58.4156	0.00013018
AMDHD1	58.3754	1.5031e-07
FBXW10	58.1322	2.39857e-06
KRT80	58.1226	1.67784e-83
SMOC1	58.1201	2.43857e-07
FOXD1	58.0619	1.49306e-105
AC022034.1	58.0442	9.59561e-88
GJA1	57.7977	1.54609e-07
RPS6KA2-IT1	57.6926	2.68104e-05
FAM110D	57.5681	7.6964e-05
AC019211.1	57.5504	5.92905e-05
AC004828.2	57.4154	0.0348911
ARMCX4	57.3883	4.89209e-56
KLHL13	57.1858	3.59961e-15
AC074194.1	57.017	7.17653e-09
CSF1R	57.0051	6.13512e-06
ARMC12	56.8597	2.21774e-05
RRAD	56.7782	0.000169133
DYSF	56.3613	5.57638e-83
AC018464.1	56.2826	2.92566e-12
LINP1	56.2412	0.0218801
SEPTIN4-AS1	56.027	1.56407e-12
FBN1	56.019	5.04358e-163
ZNF630	56.0086	4.71496e-13
ADRB1	55.918	5.19909e-05
UPB1	55.8539	0.000363261
MAL2	55.709	1.17596e-05
ADAMTS2	55.6327	1.9113e-97
LARP6	55.4723	4.62122e-108
DSCR4	55.4226	3.81874e-10
AL359894.1	55.4222	6.38945e-06
AC012501.3	55.3907	8.2554e-16
SAMD9L	55.3019	9.61244e-18
CCN5	55.2892	3.06627e-18
PCDHB16	55.2826	5.83495e-31
NTNG1	55.1838	4.20971e-49
LINC01943	54.9607	2.69315e-06
STYK1	54.8766	1.04561e-55
CNNM1	54.7896	3.66584e-29
AC105105.3	54.7181	0.0397176
AC100800.1	54.2838	0.000603141
WNT5A-AS1	54.2718	0.00241709
AC026992.2	54.1934	1.33242e-06
ZNF385C	54.1255	3.44003e-05
AF131215.5	54.0908	1.05261e-05
SLC4A8	53.8721	6.79224e-51
DCLK2	53.7878	1.1591e-52
SCN9A	53.7613	1.70227e-11
ANKRD2	53.6682	0.000175532
LNCSRLR	53.2421	1.12794e-17
MUC15	53.2277	3.07043e-46
AP005262.1	53.0867	2.52862e-07
TRIM22	53.0837	1.30912e-05
LINC01111	53.013	6.60082e-05
MAGEE2	53.0087	0.0205227
C3	53.0004	2.99897e-20
AC011313.1	52.961	0.000102234
CLEC4F	52.9127	1.1321e-05
FER1L4	52.8435	2.15524e-63
RIMBP2	52.7951	7.25232e-05
SOX11	52.7025	1.55076e-05
SP5	52.6627	3.10802e-05
LINC01348	52.6372	0.000192506
AC009560.1	52.6262	0.00627464
DPEP1	52.6147	0.00694383
AC104009.1	52.5443	1.4757e-05
FNDC4	52.5386	6.20243e-10
AC005622.1	52.4922	0.0488122
AMOT	52.4886	8.16867e-77
LINC02817	52.3594	1.92635e-06
LAIR1	52.3461	0.000221056
PHBP4	52.3313	0.000565278
SLC16A2	52.3181	3.68633e-52
OR51B5	52.1485	3.37466e-07
AF111167.2	51.9795	1.48222e-20
ARHGAP29	51.9411	4.97802e-45
WFDC3	51.7592	5.27271e-42
PSG9	51.6124	7.60936e-10
SPX	51.5876	1.27199e-06
ILDR2	51.5521	1.3943e-05
LINC02228	51.5079	9.64931e-05
ZNF415P1	51.3612	0.000449373
AC241377.4	51.3598	0.0234712
LINC00683	51.3042	0.000465436
AC007846.1	51.2657	0.00420738
DOCK3	51.2256	1.33893e-62
LINC01500	51.2195	0.000519227
ANKRD33B	51.1492	2.18025e-21
CFAP57	51.1061	1.2823e-09
CEACAMP10	51.0771	3.56321e-05
EYS	51.0195	0.000223548
AP003119.2	50.9844	2.68239e-05
AL391560.2	50.8946	0.000129722
LRIG1	50.7465	1.33735e-52
APOBEC3G	50.7457	1.63444e-62
AC005831.1	50.5637	1.79009e-05
BCAT1	50.5062	1.11356e-10
PPP4R4	50.4964	2.66205e-64
AC064869.1	50.2848	1.51279e-11
IGFN1	50.27	6.32357e-86
SYT1	50.2492	1.35901e-18
LINC01667	50.1303	6.76719e-07
DEPP1	50.0019	1.4704e-24
FERMT1	49.5075	1.59269e-21
CPXCR1	49.492	0.0365702
AC011476.3	49.4872	9.54832e-05
MEGF6	49.4778	9.50022e-68
AC009269.4	49.4491	5.59772e-05
GPR26	49.3585	0.00590828
CCN4	49.3416	2.11267e-05
AC012625.1	49.3334	0.000872325
AC091133.5	49.2762	8.49015e-05
AL031686.1	49.2692	0.00106251
SLC16A13	49.2163	4.84161e-06
SAMD3	49.2071	5.48426e-05
FBXW11P1	48.9996	3.59103e-05
MEG3	48.9693	3.75313e-09
NLRP1	48.9331	5.51627e-65
DENND2A	48.8419	1.17774e-24
AC099521.4	48.8062	0.00122208
LRRC74B	48.7783	7.94383e-09
LINC00632	48.6521	4.4261e-48
ITGA8	48.3635	5.34525e-07
HYDIN	48.2933	1.35409e-60
CXCL14	48.2318	2.86717e-05
FAM155B	48.0887	3.42487e-05
LINC01865	48.0827	0.00516486
AC087821.1	47.945	0.0044632
HCP5	47.8953	8.91449e-23
AC005865.2	47.8836	0.000920755
AL078600.1	47.7475	0.00430164
AC139769.1	47.7201	1.12398e-20
CASC1	47.6877	9.04056e-13
EIF4E3	47.6824	3.015e-05
AL118508.2	47.6692	3.82402e-05
SNCB	47.5684	4.5391e-05
LAMP5	47.5489	0.000396516
AC004870.2	47.5162	0.000191413
SPN	47.4132	2.14289e-14
IP6K3	47.2212	2.04742e-06
FAM184A	46.9018	1.31012e-34
FAT3	46.8624	1.85314e-19
NAP1L3	46.8455	1.18679e-72
ARHGDIB	46.7112	3.23461e-26
RPL35P6	46.3424	0.0420981
MAP6	46.3299	0.000128654
CPXM2	46.3241	7.83566e-07
AL160400.1	46.309	0.00139373
ST6GAL2	46.2452	0.000220351
AL133476.1	46.2008	0.000181747
AC103702.1	46.1479	3.03694e-05
AC008875.3	46.1369	0.000195634
AL590004.3	46.0277	7.88406e-125
CARD11	46.0085	0.000325059
HES7	45.7929	2.54781e-10
MAP1B	45.7809	6.05502e-110
LINC01029	45.7749	6.24676e-08
AC084759.2	45.6757	0.00327482
C11orf21	45.596	0.00824406
PANTR1	45.5844	3.97755e-05
RPL13AP20	45.5702	1.21107e-13
KLF17	45.5407	3.78708e-08
SETP2	45.5143	0.000758329
HECW2	45.188	8.17363e-66
PM20D2	45.1302	2.7318e-67
BEX5	45.014	9.26718e-10
SPEG	44.9865	1.69595e-39
ALPL	44.8573	3.42826e-11
RPSAP29	44.6343	0.000274747
AL132780.1	44.6332	0.000666107
CHRM3	44.5132	3.41255e-36
HSD17B6	44.5077	1.54947e-37
MOV10L1	44.4999	0.00443168
CSMD2	44.4942	5.86678e-05
GRIA1	44.4516	3.53111e-05
HLX-AS1	44.357	6.8796e-05
ZNF469	44.3003	5.72648e-26
LINC02515	44.2734	0.0314211
MARCHF3	44.2095	2.49923e-88
ARHGEF34P	44.0621	3.309e-06
EVL	43.9548	2.05022e-69
ZNF793-AS1	43.844	2.40078e-05
TGFBI	43.6891	5.18446e-69
ULBP2	43.3841	3.86353e-26
SLC66A1L	43.1678	2.04949e-13
AC100822.1	43.0676	0.00185948
CEBPA	42.8676	6.81779e-05
LINC01385	42.8665	0.00576749
C5orf66	42.8658	1.37682e-06
GLT1D1	42.8305	0.000244725
AC010501.2	42.8233	0.000508518
RHBDL3	42.8201	1.76363e-06
PSG6	42.8098	8.93826e-05
PRDM8	42.7983	5.76988e-05
RUNX1T1	42.7641	0.000189658
NXF3	42.7499	0.000108005
KCNK3	42.7447	1.35509e-17
CA3	42.7297	0.00110063
ZNF486	42.6825	9.16889e-44
NPY4R2	42.5915	0.0152871
CD1D	42.511	6.81667e-13
PLCG2	42.4996	1.38875e-48
FAM131C	42.4601	0.000162171
PROM2	42.3984	7.07248e-06
MIR924HG	42.3154	4.44765e-05
AC138305.1	42.2303	0.00983324
AP000705.2	42.079	2.77486e-05
PDGFA	41.9455	2.94529e-88
CYP27C1	41.8308	2.10909e-52
SECTM1	41.7488	1.11129e-08
SLCO3A1	41.6755	9.44303e-43
AC002480.2	41.5302	0.00234298
NRK	41.391	0.00072027
TPRG1-AS1	41.3382	0.00308403
IMPDH1P11	41.299	0.0322496
AC008957.3	41.2309	0.000116721
SLC38A4	41.2007	8.7521e-05
APCDD1	41.1525	5.35345e-05
FGF5	41.1305	3.5832e-11
AKR1C7P	41.1062	0.000994909
DSG2	41.0133	5.77077e-06
AC011447.3	40.9985	1.75146e-27
AC092447.1	40.9891	0.0189036
ST8SIA2	40.9793	1.80629e-06
AC007639.1	40.9528	0.00850089
JDP2	40.8587	4.849e-80
LMO1	40.7716	0.00369258
ACSM5	40.749	0.0386311
GASK1A	40.7174	1.27913e-05
FAM20C	40.7084	2.65156e-27
AC009283.1	40.5787	8.53483e-05
PTGER4	40.5711	3.22634e-40
RIN3	40.4624	2.27562e-15
SERPINA6	40.4415	0.00250334
LYPLAL1-DT	40.3943	3.78059e-14
TP63	40.3646	1.72178e-16
FLG	40.2927	1.87853e-10
MB	40.1333	1.92515e-27
PPP1R3C	40.1282	4.14076e-06
FSCN2	40.0492	0.00114912
AF131216.3	39.8956	0.000718262
TSKU	39.8877	3.33078e-67
EDA	39.7972	4.00379e-11
PCOLCE-AS1	39.7849	1.93249e-29
FBLL1	39.7413	0.000111892
KIAA1217	39.6802	2.05308e-52
TESPA1	39.6759	0.00529382
OR8B9P	39.6287	0.0339673
MYCBPAP	39.5017	2.07787e-09
AC068875.1	39.4271	0.0474671
SH3RF3-AS1	39.4132	0.00828151
ZNF680P1	39.3943	1.64886e-05
GLI1	39.3223	8.88857e-32
RP1L1	39.3188	0.00365208
ADAMTS6	39.2745	2.1861e-150
TRERF1	39.2572	6.27867e-41
MRVI1	39.2213	1.58498e-05
SLC29A4	39.1816	4.57415e-41
AL356056.2	39.1296	0.000464779
LINC01914	39.0848	1.09161e-13
AC012501.2	38.9929	0.000381442
AC097059.1	38.9282	2.81283e-07
AL445437.1	38.9068	7.20641e-06
CFLAR-AS1	38.891	2.99351e-13
ZNF215	38.8536	1.25126e-31
AC009271.2	38.8519	0.00102252
RN7SKP11	38.8388	0.0029251
LINC02476	38.8052	7.37424e-53
NFATC4	38.6231	1.50283e-168
AC024230.1	38.5386	3.44486e-08
AP000695.1	38.4722	2.20049e-26
KIAA1324L	38.2694	3.64214e-54
AC011451.4	38.1698	1.09802e-05
LINC01554	38.1084	0.000640741
PDE5A	38.1045	7.80395e-33
SPOCK1	38.051	1.19193e-150
AL365436.2	38.0476	0.00112215
AL445670.1	38.0439	0.00220744
SLFN12L	38.0315	0.00226211
RNF180	37.9814	0.000197504
AP003062.2	37.9637	0.0097508
AL049775.3	37.9602	0.000393047
AC107886.1	37.8738	0.000109741
AL096854.1	37.8431	9.00234e-05
CCM2L	37.7807	0.000488779
MAGED4	37.7759	0.00294027
AC064799.2	37.7029	0.00129726
DGCR5	37.4453	9.64066e-24
AC019068.1	37.399	0.000511804
AC145098.2	37.3578	1.31488e-35
AC011369.2	37.294	0.000710991
IGFBP4	37.2931	1.10852e-57
HSD17B2	37.2111	0.000102506
MYLK	37.1697	3.45321e-116
AC037198.1	36.7402	5.20136e-89
LINC02541	36.7261	1.5408e-05
NR0B1	36.6868	9.95073e-27
CEP126	36.6788	2.25471e-24
AK8	36.6275	1.60385e-05
LUCAT1	36.586	8.47201e-205
AL713998.1	36.551	8.66576e-08
ANKH	36.5152	2.71378e-71
HTR1B	36.447	0.000200196
AC079848.2	36.4428	0.000930106
ZFHX4	36.401	1.08592e-32
LINC01518	36.324	0.000112088
AL031666.2	36.3205	0.00065706
AC008273.1	36.2861	0.00680244
PCSK6	36.1962	0.000125269
LINC01905	36.1954	0.0141585
AC019183.1	36.1639	0.023278
INSYN2A	36.1519	0.0353497
RIMS1	36.1198	0.00039892
AC068756.1	36.0883	0.00133561
AL627095.2	36.0467	0.000593891
PAPSS2	35.9746	3.87126e-11
TMEM92	35.8868	0.0014585
AKR1C1	35.8544	3.81472e-06
GIPC2	35.7003	1.24154e-05
AC013652.1	35.6663	4.47665e-172
EPHB1	35.5589	9.53691e-06
COL13A1	35.5099	1.26585e-40
PCSK5	35.4952	9.68618e-05
SERPINB7	35.3806	8.2785e-13
AC011595.2	35.358	0.0476864
LRCH2	35.3374	7.31306e-30
TPM1	35.3289	0
HLX	35.3246	1.00244e-10
AC147651.1	35.3087	4.54153e-05
LINC02335	35.2659	4.92904e-17
LPAL2	35.2435	5.34585e-08
MTUS2	35.2369	0.00319485
SLC9A9	35.1075	1.79674e-08
LINC01967	34.8922	3.21609e-23
AL136116.3	34.892	2.04916e-18
AC041040.1	34.7403	0.0012264
PCDHA10	34.7017	1.18548e-13
PCDHA6	34.6468	0.000309477
TGM4	34.6201	0.00348047
AC091132.4	34.6048	0.000748328
CD53	34.6026	0.00054752
AC005005.4	34.5678	0.000627713
AC078906.1	34.5146	0.00552595
GPR78	34.5128	0.000288011
AC108690.1	34.5081	0.00121537
MYL4	34.5024	0.00216647
ZNF492	34.4952	3.20405e-29
AL445649.1	34.4741	0.00750097
S1PR3	34.4504	6.44272e-06
NWD1	34.3463	0.00752857
AL109840.2	34.3426	0.000677394
KIT	34.2502	1.83374e-193
FLRT2	34.1052	4.48463e-81
PHOSPHO1	34.0877	2.03568e-05
AC004590.1	34.0636	0.00343469
CHGB	34.0251	7.85413e-10
AVPR2	33.9572	0.00158335
CLEC18B	33.8677	0.00194832
DDR1	33.8052	1.95216e-57
AC099521.2	33.7912	0.0285879
LINC01444	33.7747	3.98716e-186
AJUBA	33.7191	1.07881e-190
AP000331.1	33.6323	0.00417248
MYL3	33.6019	5.30399e-05
DTX4	33.6005	1.94187e-36
HOXB8	33.5011	9.87774e-11
ZNF681	33.3876	1.3703e-45
AC108066.2	33.3141	0.00949815
MUC1	33.1391	5.15929e-05
GDAP1L1	33.0629	0.000901215
RGS6	33.0303	0.00178379
AL031058.1	33.0231	0.00113263
GFAP	33.0027	0.00400774
AC110048.1	32.9237	0.00962113
CACNA2D2	32.8966	0.000287045
SHISA9	32.8602	0.00211214
CFAP300	32.8419	0.000446573
OR6A2	32.811	0.0229115
ZBED9	32.8081	0.000490276
MYZAP	32.7851	0.00106026
GOLGA8K	32.761	0.0277837
TMPRSS3	32.7408	0.0299065
SOCS3	32.7082	9.54524e-109
AL391001.1	32.6879	0.0319369
BOC	32.5975	5.74333e-12
GLIPR2	32.4789	4.4306e-15
SLC6A16	32.3888	3.35752e-13
AL445255.1	32.3457	8.95126e-10
PSLNR	32.2996	2.05405e-08
AP000919.2	32.2543	0.00524794
AP001783.1	32.1996	0.000746373
NPIPB6	32.0761	0.00408646
XAF1	31.9957	0.000251445
KCNB1	31.9725	3.28201e-06
LRRC3	31.9435	5.72258e-12
LIMS2	31.9101	2.25589e-15
PRR29	31.898	3.00412e-05
ANO3	31.7963	2.57812e-07
NGEF	31.7886	1.7334e-05
CRACR2A	31.784	2.72234e-27
CDS1	31.6814	3.95733e-16
PSD3	31.54	4.90986e-36
PIEZO2	31.5253	1.67282e-177
AC080013.3	31.495	0.0164571
VAX1	31.4114	0.000968153
Z69733.1	31.4084	9.95655e-08
ARHGAP29-AS1	31.4053	0.0193287
PRDM9	31.4043	0.0012247
AC090409.2	31.402	0.000607575
LINC01704	31.3884	0.00135069
C1QTNF2	31.386	0.000363073
AP005060.1	31.3533	0.00277767
AL662890.1	31.3515	0.00228783
FSIP2	31.3149	0.000839547
SCARA3	31.3054	0.000255694
PRICKLE1	31.2943	0.00025701
VGLL2	31.2773	0.000445868
LIVAR	31.2735	0.0272748
KIAA2012-AS1	31.248	0.000562882
AC011586.2	31.2217	0.0271051
MPZL2	31.2022	0.000393999
AL121899.4	31.1598	0.0254999
TCHH	31.0929	0.00147702
AC009237.9	31.0382	0.0239865
COX8C	31.031	0.00978495
MRVI1-AS1	30.9855	0.0266159
NEK11	30.9087	2.60748e-52
ZNF85	30.8203	4.12281e-56
NUDT11	30.7775	3.01976e-106
MYO7A	30.7394	1.7076e-21
LMX1B	30.6137	8.12233e-12
EFL1P1	30.5531	0.00112291
LINC02109	30.4885	0.000293551
TMEM132E	30.3569	0.0270908
SLC1A3	30.3538	3.60257e-17
C19orf18	30.3166	0.00117425
MAGEC1	30.0962	6.46993e-24
POT1-AS1	29.9413	1.98818e-29
AC016722.1	29.9398	0.0188373
TMEM178B	29.9225	1.95611e-67
IL10RA	29.8812	0.00148134
RN7SL471P	29.8752	2.36099e-61
KALRN	29.8738	2.06868e-21
SLC7A9	29.8118	0.00550187
RBP5	29.741	0.000972801
APLN	29.6954	9.93214e-14
LINC00857	29.69	0.000564814
PDE11A	29.6545	0.00034922
AL445623.2	29.5945	0.00109707
AC022382.2	29.54	0.0184709
AC007405.4	29.527	1.64567e-27
AC009166.2	29.5113	0.00354732
AP001636.3	29.472	3.3764e-06
AL359265.1	29.4709	0.0162519
ANXA8	29.4622	0.0398853
PDE6B	29.4173	0.0111315
SLC22A17	29.3621	3.42794e-48
PCDHB18P	29.1731	8.12155e-11
OR2A1-AS1	29.0571	3.11487e-05
C12orf75	29.0466	2.67581e-166
AP000695.2	28.9194	4.52375e-28
IGHV4-34	28.8611	1.53362e-08
CCDC9B	28.8405	1.0795e-114
ARNTL2	28.7867	2.46106e-98
CHODL	28.7669	0.000558649
AC002074.1	28.7283	0.000471138
AC084757.3	28.6023	0.00147213
KHDC1	28.6017	2.74913e-16
ZDBF2	28.5776	3.51005e-27
AL645933.4	28.5479	2.22769e-07
REEP1	28.5243	1.47343e-09
RNF112	28.2937	0.000222377
CD70	28.2121	2.94955e-33
AC011453.1	28.1602	0.00112101
SLC22A3	28.1117	0.00265801
CCDC169	28.1038	0.000598045
AL031289.2	28.0889	0.00456858
WT1-AS	28.076	0.00108473
MAPK10	28.0563	1.33033e-14
CFAP299	28.05	0.00842476
AC010255.3	28.0477	0.0175452
CU104787.1	28.0025	0.00233016
HLF	27.9882	0.000602206
AC110792.4	27.9672	0.00829082
LINC01192	27.9661	6.68519e-12
CACNB4	27.9447	9.61332e-13
STC1	27.9418	1.48367e-123
AC051635.1	27.9389	0.000913331
LINC00853	27.9283	0.000728335
PGAM1P8	27.9193	9.65652e-21
OR2C3	27.8955	0.000891748
AC005865.1	27.8933	0.00890534
AL024495.1	27.8799	0.0132165
FAM169B	27.8635	0.00135642
COL3A1	27.8585	1.34352e-09
CACNA2D1	27.8352	2.80324e-70
BDKRB2	27.8182	5.37877e-05
ALOX5AP	27.8133	0.000883043
TGIF2LX	27.7576	7.65704e-13
LINC01913	27.6989	0.0364636
GRID2	27.6701	1.5931e-22
TMEM59L	27.5998	1.26648e-14
RPSAP52	27.5979	2.89507e-05
AL691420.1	27.4814	2.12663e-17
AC108519.1	27.4471	6.60594e-44
PCDHA11	27.3751	1.52999e-08
AC020928.1	27.2874	0.0001102
FGF14-AS2	27.237	4.25997e-13
PCDHGA2	27.1557	3.15255e-22
ZNF516-DT	27.1163	0.00109364
RANBP3L	27.1149	0.00310656
DOCK8	27.0871	0.000386519
PGM5P2	27.059	9.19326e-27
LINC01949	26.9506	6.85316e-18
AC013451.2	26.9055	3.04104e-05
ZDHHC22	26.9049	3.01921e-06
AL162573.1	26.8922	1.76299e-13
FAM169A	26.8843	2.10851e-33
LINC02600	26.8396	5.4096e-20
FMNL1	26.779	4.50915e-27
AC097520.2	26.6898	2.24534e-10
BISPR	26.5686	3.86375e-07
ZNF665	26.535	1.04423e-48
CA9	26.496	2.44702e-43
NCAM1-AS1	26.4336	0.00300693
PRSS16	26.3857	4.78191e-19
AF131215.4	26.3618	0.00175191
FGF14-IT1	26.3212	0.0202117
AC022239.1	26.3123	8.68625e-05
BEST3	26.3053	0.000168035
AC008105.3	26.3023	0.00086792
LINC02466	26.3003	0.00519893
SLC35G2	26.2998	3.28962e-13
ANKRD18CP	26.287	5.94503e-11
PCDHA3	26.2737	0.00652356
ASNSP1	26.2195	2.34324e-46
HMX3	26.2194	0.000444981
BTG4	26.2128	0.00573902
AP001042.1	26.1973	0.0131831
LINC01435	26.1666	0.00165111
GABRG1	26.1552	0.0038027
AC093908.1	26.1527	0.0029469
LINC01193	26.1414	0.0159405
CETP	26.1409	0.0104189
PLXNA4	26.1363	2.29978e-10
CNN1	26.1201	2.1658e-12
SLCO6A1	26.1125	0.000905123
AC005324.3	26.1032	0.0448944
FILIP1	25.9348	0.000276784
SEZ6L2	25.8709	5.78478e-20
BGN	25.6776	1.06812e-18
MRPL45P1	25.5995	9.54734e-05
PDE2A	25.5503	2.32126e-09
AC099494.1	25.5096	0.00181728
ERICH2	25.4613	1.03127e-12
KRTAP2-3	25.4443	0.000103878
STARD8	25.4357	1.01817e-34
PTH1R	25.4052	0.00179606
RPL29P30	25.4017	0.0349118
BIN1	25.381	7.55213e-114
MAFB	25.3666	0.000595939
LRRC4B	25.3544	0.00092234
MGST1	25.3364	3.20725e-123
C11orf45	25.3211	1.09876e-06
RRAS2P1	25.3099	0.000985581
MYH15	25.2625	5.32971e-13
KCNT2	25.2202	0.000965451
ZHX2	25.2098	1.24511e-12
AC083855.2	25.1987	1.24282e-21
ANK1	25.1606	9.0375e-05
AL358334.2	25.159	1.04125e-09
ARMH1	25.0938	1.96023e-20
PCDH18	25.0824	5.20102e-08
GPR179	24.9788	8.61911e-06
AC131571.1	24.9422	0.0304488
NTN1	24.9124	6.75507e-10
DBH-AS1	24.8768	0.00191151
LINC01133	24.843	0.0139276
LRRC37A9P	24.8072	0.00138243
AC022217.4	24.7856	0.011164
AC008825.1	24.7465	0.00153383
AC239800.2	24.7447	0.00540605
AL589987.1	24.7429	0.0179814
CYP24A1	24.7222	0.00103262
BTBD11	24.7028	0.000815397
MSRB3	24.6874	1.19382e-93
AC074050.4	24.6768	0.00199588
ADAMTS9-AS2	24.6731	0.00126279
LINC01801	24.6361	0.00481486
LINC01273	24.6275	0.00926112
AGAP12P	24.6274	0.00225859
GRID1	24.625	0.00130303
LINC02713	24.5981	0.0120175
AL354811.1	24.4971	0.00115079
PPP1R2P10	24.46	1.67571e-06
GCNT4	24.4122	1.57365e-16
AC074135.1	24.3852	1.07512e-37
ADGRB3	24.3645	7.1426e-05
RIBC2	24.3451	1.45439e-24
KIAA1324	24.1218	3.95956e-19
ADRB2	24.0933	7.9821e-35
MAGI1-IT1	24.0854	2.73889e-05
MMP19	24.0619	6.0304e-31
NANOS1	23.8642	7.09505e-47
EEF1GP1	23.8501	6.12203e-06
C5AR1	23.7086	0.00269984
PCDHB14	23.6987	7.6847e-34
SP6	23.6844	0.00139241
AC024595.1	23.6517	0.000451415
LINC02762	23.6318	9.90631e-160
KCNJ2	23.6056	0.000824808
AP000695.3	23.5963	6.17717e-09
AC007686.4	23.5735	3.12731e-08
AC079160.1	23.5649	1.14097e-08
VASN	23.5421	2.32346e-21
MIR548XHG	23.517	5.39895e-41
AXL	23.5004	1.14148e-171
PARD3-AS1	23.4756	0.00591268
LINC01085	23.403	2.93445e-12
ABI3BP	23.37	9.84425e-13
EXOC3L1	23.3585	2.33852e-07
AL353135.2	23.2164	0.00194832
AC012103.1	23.1993	0.0403915
TDH	23.1828	0.00241093
AC091114.1	23.1645	0.00786222
GABRG3-AS1	23.1623	0.00434624
LINC02316	23.1593	0.0374297
ADAMTS8	23.1555	0.00197666
IGHV3-33	23.1505	0.0158884
STAC2	23.1492	0.0023243
AC009878.1	23.143	0.00363756
LINC02550	23.0904	0.00132415
SLC25A18	23.0351	0.0111725
SYT13	23.0326	0.0025481
AC133552.5	23.0118	1.28217e-09
ZFP2	22.9861	5.21834e-06
AC096667.1	22.9446	0.00375077
IRAIN	22.925	0.00352173
AL049548.1	22.924	0.0117916
NPIPB9	22.8952	0.0207246
PSG8-AS1	22.894	0.00262197
OLFM5P	22.888	0.0318089
GP6	22.8398	0.00492117
SLC8A1	22.8032	2.97374e-52
AL354836.1	22.7951	0.0154849
AP005205.2	22.7834	0.00173627
APOL3	22.6858	5.91271e-25
AC243964.3	22.5831	1.28083e-05
AP003119.3	22.5722	8.73405e-05
SALL2	22.5389	0.000117072
PKDCC	22.4803	5.26915e-24
PCDHB10	22.4155	2.04802e-12
AL590560.2	22.3887	5.69823e-07
TSPEAR-AS2	22.3647	1.06898e-05
GSTA1	22.251	1.33959e-06
AL035653.1	22.2382	0.00104217
HLA-B	22.1629	5.40504e-75
PDE6A	22.0698	2.61714e-08
CORO2B	21.9768	5.87088e-28
PCDHAC1	21.9721	0.00829126
AL121899.1	21.9418	0.0118716
SDK2	21.9291	0.00175199
AL031595.2	21.9153	0.00842026
BST2	21.8652	1.12801e-13
GUCY2GP	21.7647	0.0405863
SFMBT2	21.7095	8.55294e-29
TRBV8-2	21.6322	0.0481266
AC092675.1	21.5858	0.00297156
SSTR1	21.4517	0.00282063
CYP1B1	21.4445	6.17205e-29
TREM1	21.412	0.00254564
LHFPL1	21.4119	0.00182633
EGFLAM	21.3974	0.00190262
AL161630.1	21.3837	0.0105423
PCDHAC2	21.3465	0.018054
EPCAM-DT	21.3353	0.0114616
AC060765.1	21.3209	0.0104003
IL18R1	21.2956	0.00260567
LINC01605	21.2685	0.00260045
AL137186.2	21.2649	0.00399048
PMPCAP1	21.2646	0.00349819
AL121612.2	21.2022	0.0497098
HMX1	21.1971	0.00224192
FNDC5	21.1558	0.00218935
KIF26B	21.1326	0.00110886
FRMD6-AS2	21.1074	0.000280993
FAM110B	21.1033	5.47128e-08
LINC00221	21.0773	8.73456e-39
DGCR6	21.0017	6.34676e-06
SLC14A1	20.9751	1.54338e-44
IL12A-AS1	20.9679	0.00104403
IL13RA2	20.9127	4.33694e-35
AP000892.4	20.8951	0.00382793
AC068700.2	20.7649	0.000612818
AF233439.1	20.6895	6.60141e-05
ZNF442	20.6698	1.9963e-24
AC025588.1	20.6515	3.1427e-07
PAQR5	20.645	4.00846e-91
AC092745.5	20.4833	5.72006e-05
ZC4H2	20.4399	1.89123e-27
AC099552.5	20.433	6.49659e-07
Z93943.1	20.3853	4.64546e-06
AC002456.1	20.3397	0.0023567
PARM1	20.3397	1.37856e-09
PCDH15	20.297	0.00540747
NRXN2	20.28	0.00625701
RBFOX1	20.2601	2.65573e-05
LRATD1	20.2577	0.00190053
PMFBP1	20.2433	0.00182494
AC011933.3	20.2184	0.00544265
LINC02050	20.217	0.00406483
PGBD5	20.1825	8.77246e-16
PRSS42P	20.1479	0.000772693
OLFML2B	20.1222	6.32014e-19
LINC01776	20.1134	1.28098e-26
THRB	20.0598	1.46612e-24
PTGS1	20.0445	7.60498e-07
ENO4	20.0395	0.000125833
ATF7IP2	20.0358	4.40361e-25
ITGA5	20.0034	2.3172e-59
CEBPA-DT	19.8732	0.00450779
ST6GALNAC5	19.8264	1.68178e-14
ATP8B4	19.8114	6.16872e-07
GAL	19.8023	0.0152201
LNCOG	19.797	8.94914e-06
AC090023.1	19.7926	0.00495161
ARMH4	19.7832	1.27612e-36
PDE9A	19.7545	0.00226151
KCNQ1	19.7538	0.0256415
OR7C1	19.7495	0.00246331
CNTN6	19.7463	0.00271908
FAM131B	19.7377	1.26431e-05
LINC01395	19.7288	0.0205404
AC104248.1	19.7176	0.0306978
CYRIA	19.7138	7.41128e-08
AC078905.1	19.7096	0.00288213
PNMA8C	19.7013	0.00898954
AL451042.2	19.6919	0.0277312
ZIC3	19.6871	0.00726397
IGFBPL1	19.659	4.12992e-06
OLFM1	19.6491	1.80833e-158
CLUHP3	19.6116	1.84869e-31
AC130343.2	19.6108	0.0136482
GDF5	19.6085	5.56762e-06
MMP9	19.601	8.64848e-09
AC012462.1	19.5825	0.0324066
RASGEF1A	19.5527	0.00969129
KCND3	19.5376	3.67829e-08
AL022162.1	19.5372	7.07358e-15
CPAMD8	19.5353	6.6139e-07
AC093307.1	19.5059	0.00847451
TMSB15A	19.4995	3.28395e-51
CBLN2	19.476	0.0103478
RDH16	19.4656	5.49711e-05
ARHGEF5	19.4555	1.49399e-06
ZSCAN18	19.4337	1.2667e-180
CAMK1G	19.4142	0.000249588
BNC1	19.4056	0.00212163
SCN5A	19.4054	0.000236035
ZNF93	19.3303	1.17238e-106
AC107294.3	19.3049	0.0209924
NPR3	19.232	0.000804491
C1R	19.1383	1.20223e-44
AC137936.2	19.0673	1.41469e-05
C8orf37-AS1	18.9954	0.000209844
USP43	18.9432	4.79454e-20
FXYD6	18.8478	0.000288073
LINC01119	18.7826	1.33611e-10
ITIH4	18.6767	0.00607408
RPE65	18.6303	0.000167331
C4A	18.6058	1.16194e-10
AC133552.1	18.5691	0.00999387
AC018892.3	18.5433	0.00592358
AC069213.1	18.5051	0.016142
AC231657.2	18.4946	0.0478471
AC012569.1	18.4944	0.0074865
KRT32	18.4753	0.00298714
FUT1	18.4322	0.00514268
TLN2	18.4097	2.1493e-86
MELTF-AS1	18.3754	4.68146e-15
AC091182.2	18.2649	0.0074899
KRT9	18.2411	0.0248105
TSLP	18.2085	0.00519766
CRYBB2	18.1912	0.0161637
PLBD1	18.1812	1.7776e-38
TMEM132D	18.163	0.00508943
GGT5	18.1553	0.0177564
NKAIN2	18.148	0.0179342
NOD2	18.138	0.00601203
MAST4-AS1	18.1328	0.00490015
HAND2	18.1327	0.00352097
FAM107A	18.1251	0.0185705
LINC00664	18.1248	0.0168256
NF1P6	18.1178	0.0314211
PCDHA1	18.0978	0.0107158
IRF8	18.0927	0.00996306
AC091133.3	18.0903	0.0126299
SLC39A2	18.0886	0.0152035
AC007608.4	18.0504	0.00466529
ADCYAP1	18.0111	0.0121836
MED12L	18.0076	1.14781e-25
TUBA4A	18.0067	1.6619e-30
GBP1	17.9979	5.00192e-47
LBP	17.9968	0.0339137
PPP1R32	17.9461	0.00147846
KIF7	17.9091	2.16255e-08
KIAA0408	17.9045	4.56082e-08
AC129803.1	17.8683	3.13202e-06
AC099506.1	17.8404	1.108e-06
TCEA3	17.7694	8.88472e-16
CAMK2N1	17.7664	4.23909e-29
AC061992.2	17.7659	2.6448e-09
AC104389.5	17.7474	5.79229e-05
LINC01836	17.7278	0.00393902
VNN2	17.6427	1.15622e-07
LINC01186	17.6249	0.00115523
RSPH14	17.6191	0.00887669
LINC02184	17.5619	0.00415789
PLEKHG4B	17.5488	1.41393e-14
XKR6	17.5231	3.2226e-08
HOXB6	17.465	2.69916e-07
CFAP77	17.4553	4.74355e-09
VCAN	17.3816	9.50932e-93
RIN2	17.3056	2.86198e-149
NREP	17.2963	8.144e-278
TNFRSF9	17.2578	2.13334e-06
PSMB8-AS1	17.2009	1.15029e-52
TVP23CP1	17.1807	0.00433995
NBPF6	17.1741	2.11502e-05
TRIM16L	17.1298	2.1836e-125
LINC00525	17.0986	8.25007e-07
ADRA1B	17.0418	0.00159339
OLFML3	17.0156	2.22732e-35
ZNF135	16.9955	9.77843e-64
CYS1	16.9044	0.00417962
AF131215.2	16.8871	0.00694158
AC092745.2	16.8806	0.0443111
AC025283.2	16.8638	0.000192415
CYP46A1	16.8357	8.65763e-06
ZBTB46	16.7759	2.03792e-30
RAP1GAP2	16.7411	7.58295e-60
WHAMMP2	16.7174	2.68495e-06
MEIS3	16.7007	4.0949e-40
AC097532.3	16.5617	2.17105e-06
MTAPP2	16.5601	0.0470668
TCL6	16.5512	0.00755731
LHFPL4	16.545	1.3532e-05
AC022915.2	16.5425	0.020602
AL157834.2	16.542	0.0275479
SHLD2P3	16.499	0.0455813
NLRP11	16.4894	1.14137e-09
LINC01118	16.4882	4.12955e-05
AL136126.1	16.4878	0.00771434
ZNF43	16.4808	5.1639e-71
LINC01127	16.4756	0.0105039
PRIMA1	16.4718	0.00649985
AC016745.1	16.4706	0.000760453
FAM207BP	16.4659	0.0160658
AF127936.1	16.446	0.0168309
AL161773.1	16.4402	0.0354709
PSD2	16.4178	1.04648e-05
AL034550.3	16.4135	0.00939146
ZNF730	16.4126	1.6781e-28
CKS1BP1	16.4037	0.0276487
CHRD	16.3998	0.00159938
PLCXD2	16.3648	9.58983e-34
AL157388.1	16.3466	0.0249069
LY6K	16.3465	2.29131e-08
LINC00640	16.3272	6.61564e-09
GPR176	16.3272	4.98247e-100
AC026124.1	16.3109	4.5256e-13
EPPK1	16.2488	0.00113687
AL355312.1	16.1899	1.01675e-06
EEF1DP5	16.1791	0.0207246
AL121972.1	16.1287	0.0120604
AC005962.2	16.0887	0.00141393
MEG8	16.0686	1.4327e-13
ASB5	16.0683	0.00627464
AC022210.2	16.061	1.07691e-07
CTNNA3	16.0359	0.0181208
PECAM1	16.035	3.02057e-09
AL353730.1	16.0282	0.0306944
AP003027.1	15.9855	0.0305616
RAPGEF4	15.9828	2.53645e-10
AL117327.1	15.9702	2.57038e-11
CFAP206	15.9475	0.00244236
AC008786.1	15.8885	0.041587
IGSF10	15.8825	0.00135627
LINC02615	15.8788	1.20525e-45
KCTD16	15.8763	5.84947e-11
TLE2	15.8229	3.631e-24
SP140	15.7461	1.21493e-23
RAB31	15.6997	2.05788e-121
LINC00922	15.5624	4.26345e-05
APBA2	15.5484	2.39974e-06
LRP3	15.5354	3.48749e-10
ITIH5	15.5248	2.11912e-25
PHF21B	15.4588	9.3499e-22
PRDM16	15.4577	1.39055e-07
AC105383.1	15.4388	0.00195908
CSTA	15.4336	5.12751e-07
TNFRSF25	15.4154	1.31868e-09
BOK	15.4007	3.42904e-41
NIPAL2	15.396	1.61599e-27
ACTN2	15.3459	3.937e-05
F2RL1	15.2963	3.6683e-35
CHRFAM7A	15.2693	1.25562e-05
WDR82P1	15.2285	0.0127567
LINC02243	15.2258	0.0176958
IL15RA	15.2227	1.10054e-12
AL450124.1	15.2213	0.00518009
GBX2	15.1887	4.1433e-06
Z95115.2	15.1881	0.0195313
CLSTN3	15.1571	2.96726e-41
AC011511.1	15.1363	0.0151732
PKP3	15.1135	6.57004e-39
NNMT	15.1128	1.22994e-182
AL590560.3	15.09	1.09956e-28
LHX8	15.0638	0.00159431
LCP1	15.0464	2.9693e-72
CMAHP	15.0196	7.23956e-14
AL157394.3	15.0107	0.00172334
FAM225B	14.9333	8.03725e-07
HSPD1P10	14.9	0.0464592
ZMAT4	14.895	0.0367911
AL132857.2	14.8913	0.0316152
CFAP46	14.8849	0.0114115
LRRC6	14.8767	1.23494e-18
ZNF467	14.8738	0.00021543
LINC02749	14.8631	6.19475e-05
HAPLN1	14.8583	0.0397443
ERN2	14.8501	0.0164349
AC083805.2	14.827	0.0296518
RGMA	14.8265	0.0246781
MAGEC2	14.8231	3.772e-229
LINC01425	14.8188	0.00505099
CXCR4	14.8072	0.00811342
SFRP4	14.8059	0.00901843
IFI44L	14.805	5.47295e-20
AC079834.2	14.8033	0.0121652
AL096711.2	14.7973	0.02066
LINC00491	14.7786	7.73394e-40
ITIH3	14.7639	0.0020033
DES	14.7595	0.0390174
SETP12	14.7586	0.00247397
ZNF660	14.7529	0.00253839
C2orf27A	14.727	2.83581e-83
AC097515.1	14.7263	7.88346e-09
GTF2IP6	14.7213	0.0399457
AC121342.1	14.7012	0.00301926
STX1B	14.6832	1.07679e-10
TUFMP1	14.681	0.000298731
AC080079.2	14.6628	3.49281e-15
DLX4	14.6491	6.01455e-10
NAPSA	14.6266	1.86667e-05
WNT10B	14.608	7.21327e-05
ROBO4	14.5987	6.39518e-06
ARHGAP44	14.5777	3.39379e-32
PLCB4	14.5559	3.10912e-30
MAOA	14.5548	3.42924e-55
PROB1	14.5433	1.01005e-05
SOX9-AS1	14.5149	8.93071e-05
U47924.3	14.5105	0.0341306
LRFN5	14.4529	6.35139e-09
DCDC1	14.4508	3.83094e-06
AC126773.6	14.4478	0.038587
LOXL2	14.4477	5.56502e-64
RFTN1	14.4276	9.58562e-129
AC093791.1	14.4243	1.05031e-05
RAPSN	14.4207	0.0266633
AL137779.2	14.4147	1.32646e-06
PCLO	14.4085	2.30566e-31
BEND6	14.3948	2.27295e-27
CYTH4	14.3883	0.0113329
GAPDHP71	14.3803	0.00369258
AC005476.2	14.3734	0.000987307
CECR2	14.3514	1.33676e-10
EDARADD	14.3474	1.47175e-09
AC107057.1	14.3272	0.0119177
AP000911.1	14.3128	0.0379541
FCGBP	14.2942	0.0199486
BX322650.1	14.2801	5.99723e-07
AC020584.1	14.2531	0.0375484
AC093515.1	14.2402	5.37614e-62
LINC02422	14.2258	0.00871576
FO393418.1	14.1547	1.50556e-07
AC092143.2	14.0959	1.01498e-07
MAST4	14.0874	5.80603e-11
TPM1-AS	14.0677	3.16601e-08
FAM133A	14.0321	2.82365e-16
CASC20	13.9188	0.00458401
C8orf31	13.9134	2.45807e-16
DOC2A	13.9097	2.22302e-38
RET	13.9091	0.00129662
MEGF11	13.9031	0.00052823
AC092807.3	13.8843	0.0114311
FSTL4	13.7991	0.0015916
ACTG2	13.7851	2.56811e-83
MUC12-AS1	13.7633	2.18234e-05
AC017033.1	13.7606	0.00317136
C16orf71	13.7571	3.60037e-09
LINC02861	13.7483	9.0849e-08
ZNF626	13.7382	9.75409e-36
SH3BGRL2	13.6883	1.69804e-10
ERG	13.6834	0.00235179
AC007336.3	13.6693	0.000184755
LTF	13.6456	0.00171188
PSD4	13.6357	8.17832e-30
ARHGAP23	13.6356	1.71997e-26
FAM85B	13.6293	2.85232e-09
SETBP1	13.6129	3.70168e-19
AC004816.2	13.6117	0.0342613
ZNF536	13.5963	1.41468e-12
NLRC5	13.5662	3.89498e-54
FTCD	13.5633	1.58942e-07
UBE2L5	13.5613	0.0164939
LINC02663	13.5525	0.00607408
KLHL10	13.5421	0.0390605
LINC01357	13.5007	1.01412e-07
TRBV7-3	13.4976	0.0234607
SOAT2	13.4917	0.0456509
SYTL1	13.4893	0.0351979
AC024475.3	13.4178	0.0200161
TGFB1	13.3995	3.68196e-19
AC093838.2	13.3988	7.12718e-09
ANGPT1	13.3943	3.10078e-16
AC004264.1	13.3888	0.0413866
GPR89P	13.3677	3.66271e-05
CHRM4	13.3656	0.00182652
LINC00383	13.3599	1.92993e-11
CR381670.2	13.3534	0.00311981
PALM	13.3292	3.30534e-24
P3H2-AS1	13.3255	0.0352882
AC239859.5	13.3111	0.00051609
MICAL2	13.3017	1.66823e-97
NKD1	13.2655	2.36461e-10
LINC02848	13.2588	1.44536e-08
VSTM2L	13.2352	5.50566e-12
PITX1	13.2212	0.0264278
SLC2A10	13.2196	8.32612e-71
FRMPD1	13.2146	0.0166332
AC142381.3	13.2082	0.0408449
FAS	13.2066	5.71004e-26
RPL19P16	13.2045	0.0171249
FGF9	13.2019	0.0283659
AL512427.2	13.1876	0.0401728
AL137785.1	13.1801	0.0286126
AC011504.1	13.1755	0.0127894
KSR2	13.1629	0.0171883
LINC02012	13.1602	0.0243699
PDZD2	13.1599	0.0125311
LINC02015	13.1599	0.0197783
PTPRC	13.1527	0.0298437
LAMA5	13.1488	7.23976e-15
AC244517.6	13.1417	0.0423162
AC124276.1	13.0982	0.000646926
RASGRP2	13.0953	0.0318791
AC074024.1	13.0879	0.00125443
AC097369.2	13.0531	0.000168128
AC004817.3	13.0367	3.96837e-13
SNAP23P1	13.0304	0.00466354
PODNL1	13.0122	2.51801e-10
OR2AG2	12.9677	0.0115444
HIF1A-AS3	12.9525	2.55591e-35
EMID1	12.9207	0.00352455
DDAH1	12.9174	5.58614e-97
FZD2	12.9017	7.1827e-49
AL589843.1	12.8791	0.000331494
H3C11	12.8764	5.06696e-17
AC243829.1	12.8694	1.30315e-09
LINC02100	12.8586	0.000379527
AL139220.2	12.8168	7.43006e-65
AC099329.2	12.7572	0.0331078
FNDC1	12.741	0.0390279
APOBEC3F	12.7381	1.21909e-19
CCRL2	12.7097	0.0123457
LINC02434	12.7069	4.28048e-23
AL109615.3	12.6885	1.10631e-33
HTRA3	12.6882	0.015648
TUBBP5	12.6876	2.83546e-05
SAA1	12.685	0.0128718
PARP11	12.6808	1.4303e-31
SP8	12.679	0.0114604
GPR176-DT	12.671	2.12594e-07
CSF1	12.6611	2.72028e-35
NMRAL2P	12.6554	7.36867e-73
SIM2	12.6486	0.0137677
LRRC75B	12.6369	4.70526e-22
UPK1A	12.6204	1.99704e-15
SPOCD1	12.6194	1.40245e-85
IL6-AS1	12.6104	1.37658e-06
AC138951.2	12.599	0.0403681
AL121821.2	12.5871	0.000220294
ZNF876P	12.5514	0.0003403
AC012618.3	12.5482	8.5404e-07
PICART1	12.5028	2.2094e-12
PRR16	12.475	7.00827e-51
SOGA3	12.4659	0.00525955
AL031985.3	12.4449	4.47454e-23
C6orf223	12.4102	9.86058e-06
PCAT7	12.4004	0.00236112
DLK2	12.3712	8.40085e-08
MRC2	12.3695	2.27381e-48
SLC7A11	12.3284	1.37583e-24
[truncated: 9,525 more rows]

## Sheet: Diff_exp_Mel_767_VR_vs_P
Gene	Fold-Change	padj
BDNF	3207.87	5.15871e-21
PSG4	2841.14	2.39088e-20
CA9	2832.39	3.74459e-20
COL4A6	2196.25	5.18068e-19
ROS1	2164.2	4.71047e-24
JPH2	1868.84	2.15714e-18
CDA	1800.11	4.94108e-18
GALNT14	1756.32	2.07975e-17
PDE9A	1641.32	8.43695e-18
KRT34	1622.99	4.29209e-23
PSG6	1572.71	2.44663e-16
CYTIP	1556.63	7.79508e-22
PSG9	1472.03	7.24443e-17
CCRL2	1467.63	2.26737e-16
KRT81	1466.67	2.95057e-66
NPPB	1451.79	5.49405e-17
EREG	1432.37	3.53315e-21
LINC02009	1358.7	6.24905e-16
ADAMTSL1	1334.72	1.37285e-16
LINC01387	1327.96	5.70583e-16
AC005307.1	1323.29	1.55226e-16
SYK	1289.3	8.01995e-17
OLR1	1269.51	2.9838e-15
AMIGO2	1163.48	5.9788e-16
COL4A5	1124.74	1.54877e-20
NPY	1087.23	2.54499e-15
FAM171A1	1054.53	4.01088e-21
POSTN	1025.25	9.90669e-37
NCAM1	1015.4	1.01629e-15
MROH2B	981.621	1.95571e-14
ATP2B2	979.054	7.53014e-15
GABRA5	971.052	1.87095e-15
TLL1	941.555	3.16461e-14
FOLR3	925.968	6.87665e-15
AFF2	903.685	2.86745e-15
FOXI1	890.37	1.92035e-14
B3GAT1	886.287	1.0561e-14
CD24	872.634	7.22034e-36
COLEC10	870.808	1.29405e-14
PPP2R2C	863.453	6.76729e-15
KCNJ8	848.715	8.37722e-15
CRMP1	820.797	3.88057e-19
JPH3	818.759	2.29769e-14
MGST1	818.617	7.80701e-37
EGFR	815.311	9.52102e-37
SAMD12-AS1	805.919	5.13829e-14
GPR39	775.197	2.10791e-14
COL5A1	771.122	1.52591e-27
FLG	761.2	8.50565e-14
CXCL12	755.114	1.65153e-14
SSTR1	738.326	7.78365e-13
HUNK	716.544	2.821e-14
KRT86	705.785	9.88298e-33
KRTAP1-5	686.515	1.74144e-13
PRKAA2	664.624	4.27068e-13
LHFPL4	652.834	2.10048e-12
VIT	622.806	1.62253e-17
GPC4	610.062	4.23285e-13
DOK5	607.712	1.3127e-13
MYO7B	601.632	2.69189e-13
LRATD1	595.631	7.49296e-13
FGFR2	592.001	2.24739e-13
BMP4	586.874	2.32488e-13
CPA4	584.484	1.78101e-184
ILDR2	582.591	4.10387e-17
IL7R	559.454	1.91018e-12
LIMCH1	549.745	3.1465e-43
SPANXD	545.991	1.46767e-12
FPR3	543.382	7.56606e-13
LPAR1	541.526	3.39188e-25
ASTN1	529.528	9.09347e-13
IGFBPL1	520.541	2.08251e-32
P3H2	518.674	6.46154e-47
CDH8	499.358	2.40775e-12
FAT3	484.291	2.80324e-85
ERVK-28	476.533	3.94027e-16
EPHB6	467.083	4.56016e-11
ADD2	465.069	2.21826e-16
KRT14	458.566	6.81484e-11
AL359764.2	458.398	1.66669e-11
FGF5	455.883	4.12316e-12
INHBB	441.494	9.58448e-16
CHRNA7	440.305	3.99253e-12
VCAM1	437.136	1.47332e-15
FAM155B	435.722	1.66925e-11
ALX4	434.357	1.17767e-11
VGLL3	432.837	2.33766e-21
RAB39A	432.077	6.4569e-12
PTPRB	430.278	6.73349e-12
CCDC190	424.436	1.95039e-11
SLC24A3	423.574	1.04169e-11
AC244153.1	415.964	1.74687e-11
S1PR3	412.588	1.61287e-15
PSG5	411.767	1.45698e-15
SCN5A	409.364	1.22049e-22
TPBG	408.627	3.47444e-41
GREM1	406.354	5.20865e-80
CPA3	406.189	9.45718e-15
COL8A1	401.941	1.32023e-119
PLAC8	399.304	2.93336e-57
PKP2	397.084	1.06021e-21
SLC16A9	394.764	3.91721e-11
EDN1	393.563	3.24425e-15
RCAN2	391.924	3.91689e-29
COL1A1	378.028	3.0541e-21
BNC1	373.828	2.89219e-11
SLC6A11	370.848	2.7444e-11
APCDD1L	367.145	2.11462e-10
RPS6KA2	367.121	5.35175e-15
ST8SIA2	365.992	1.66767e-11
ADAMTS8	365.85	1.87442e-10
SERPINB2	365.29	4.87437e-192
RAP1GAP2	355.039	7.10458e-41
VGLL2	354.414	1.43211e-10
PGM5	346.656	4.29797e-34
CPNE8	346.638	1.10735e-10
AC079298.3	345.857	3.66619e-11
KIAA1324L	343.342	4.61263e-11
WSCD1	342.89	4.32142e-11
AL365184.1	334.759	0.000273963
PSG2	334.357	8.12451e-11
DIO2	333.929	5.19362e-13
CXCR4	331.929	4.74475e-11
SH3GL3	330.407	6.29633e-11
CRIM1	323.304	2.81087e-193
CAMK1D	319.52	4.23124e-11
PSG1	316.435	5.76015e-14
CPE	315.768	1.3692e-14
SH3RF3	313.356	5.3852e-11
PTH1R	308.561	4.24132e-09
AL139405.1	307.287	2.02941e-08
TMEM47	307.24	1.97221e-23
KRTAP2-3	305.207	3.54538e-10
GRIN2B	302.676	1.17375e-10
C6orf141	298.099	1.42381e-10
KISS1	297.608	8.64284e-10
LINC02742	297.547	5.17069e-10
CCND2	296.406	4.8573e-25
INHBA	295.84	8.53017e-20
CEND1	295.574	1.22548e-08
ABCG1	295.546	1.23546e-09
ADGRL3	293.467	1.54113e-10
SPOCK1	290.133	9.00286e-65
IRF8	289.65	1.81444e-08
BCL11A	288.607	1.75851e-10
GFRA1	286.357	2.75311e-32
HTR1B	284.752	1.22159e-09
AADACP1	284.339	6.88327e-07
VENTXP1	278.829	1.57765e-08
SAMD12	274.592	1.18872e-13
NTRK3	273.263	3.90039e-10
APBA2	266.62	8.65959e-35
LYPD6B	266.093	2.17607e-10
CCBE1	262.598	6.41753e-49
SH3GL2	262.267	4.2281e-10
OXTR	260.437	4.1609e-40
FAM83G	260.328	7.66583e-10
TMEM52B	259.465	1.13459e-05
PURPL	257.408	7.57818e-10
EPHB2	257.237	1.4071e-19
AC103740.2	256.698	6.00384e-09
KCNH2	255.652	2.53471e-09
NUDT10	251.541	2.91647e-10
AR	250.998	5.54865e-10
WFDC21P	246.85	1.57616e-09
DOCK2	246.088	3.97999e-58
PTPRO	245.961	9.80823e-10
PXDN	245.309	4.93979e-25
SULF2	243.041	9.19185e-10
C5orf66	233.822	6.96499e-10
FIBIN	232.414	8.07444e-09
PARM1	232.377	5.91918e-10
AL031599.1	230.365	2.47074e-09
ANKUB1	230.333	1.73044e-09
IL18R1	224.474	5.27591e-09
AP005202.1	221.498	0.0459729
SLC19A3	221.181	7.23792e-10
CDH2	220.425	4.14309e-84
APBB1IP	219.095	2.43618e-09
PVALB	218.316	4.02267e-07
KRT18	216.673	5.56993e-134
ALS2CL	216.65	1.52803e-12
STC2	216.125	1.02834e-158
GAGE1	216.071	1.436e-16
RFLNA	214.456	1.89556e-09
NPY4R	213.499	2.43917e-06
MECOM	212.35	1.33109e-09
SVEP1	210.708	5.35117e-12
AC090023.1	210.518	2.96444e-08
HAND2	208.923	3.00671e-12
FAM189A1	208.08	2.32628e-09
RGS7	208.043	2.18809e-12
TP53I11	208.015	6.62942e-21
CACNA1C	207.822	1.49833e-09
LINC02015	204.744	2.64847e-08
ABCC9	203.677	5.4558e-09
BOC	202.502	2.79147e-09
HHIP	202.429	1.71307e-17
GALNT13	200.149	3.86103e-12
ADAMTS15	199.332	4.69408e-09
SLIT2	198.356	8.40258e-27
MMP3	197.143	6.48436e-17
TSPAN5	196.466	2.68492e-95
ALPK2	196.372	6.78294e-47
SMOC1	195.576	1.26941e-16
SLC7A11-AS1	194.41	1.77435e-07
BASP1	194.37	6.28951e-37
TAGLN	194.289	4.45585e-131
ITGBL1	194.137	5.83599e-12
TSLP	193.023	1.86195e-08
RAB27B	192.829	8.91365e-09
CNR1	190.101	9.00524e-09
SLC38A1	187.771	6.79159e-85
TMC5	187.093	6.08277e-07
MB21D2	186.128	4.76772e-44
GATA5	185.912	0.00296824
ZNF215	185.356	8.02799e-09
GSC	182.589	3.22881e-08
AC005696.4	182.465	0.00178703
KRT17	182.401	1.38477e-62
AL035446.2	180.929	7.88538e-09
INSM1	180.285	8.86926e-11
HMX1	179.956	3.2825e-08
GAREM1	179.736	8.58579e-29
LINC01133	177.721	2.05612e-05
SLC7A4	177.513	1.46068e-07
ARMC4	176.492	6.00769e-09
GFRA2	174.515	3.7091e-08
SOX21-AS1	173.983	8.81266e-08
BEX1	171.228	4.60168e-286
PSG7	170.734	1.50728e-10
CGNL1	170.128	6.47095e-09
FERMT1	170.045	1.20452e-11
FAM110C	168.923	1.96636e-06
SLCO3A1	165.272	4.5013e-120
DAW1	164.242	1.91067e-08
HS3ST3A1	162.958	9.64834e-09
COL3A1	162.449	8.52665e-09
AC010615.2	162.104	1.79022e-08
ANO5	161.953	1.76335e-08
ROBO4	161.739	1.84598e-08
TRPC4	161.572	1.24282e-08
LRRTM3	161.147	0.00020425
KRT33B	159.125	2.42485e-07
AL139405.2	158.643	3.6338e-25
GRAMD1B	158.456	3.91359e-16
CAVIN2	157.796	3.10009e-15
PKP3	157.583	1.87728e-08
LINC02104	157.569	5.03718e-08
RIPPLY2	156.858	1.48955e-07
TOX2	154.803	4.59874e-08
ZP4	153.518	2.33923e-06
LMO3	153.286	8.93623e-08
INHBE	152.816	1.47332e-15
BAAT	152.517	1.71792e-44
TFCP2L1	151.815	6.24894e-11
EDA	151.27	8.03101e-11
ARHGAP8	149.619	3.36313e-08
NTNG1	147.082	5.38075e-11
APCDD1L-DT	146.215	4.01207e-32
CRIM1-DT	146.087	3.39366e-08
LINC01695	145.501	1.49909e-07
SCN9A	144.353	6.10149e-10
ANTXR2	144.093	2.80016e-25
INSYN1	143.878	2.9393e-10
GALNT18	143.275	2.25434e-25
NRG1	143.268	1.10896e-19
STAC	142.061	2.57209e-08
SV2C	141.648	2.62569e-07
AC239800.2	139.823	4.77282e-06
SERPINB7	139.81	1.33487e-39
FBN2	139.75	2.78169e-52
RPS6KA6	139.443	6.83161e-08
LINC02509	139.338	0.000286638
RUNX1T1	138.891	4.29036e-07
SULT1C2	138.284	5.34007e-08
C7	137.99	2.43038e-07
UGT1A7	137.729	0.000390109
KCNQ3	137.232	1.07889e-12
HAO2	137.068	6.70745e-08
ITK	135.614	1.42494e-43
GABBR2	134.346	9.90156e-07
BMP7	133.859	2.44202e-53
INSYN2B	133.693	3.8533e-08
PODXL	133.57	4.42276e-61
NXPH2	132.884	1.93787e-06
KCNK13	132.748	7.20973e-13
LINC00840	131.833	5.06359e-08
LINC01085	131.159	1.83345e-07
AL161431.1	131.044	1.17537e-05
NREP	130.143	5.75343e-67
ISL1	128.324	1.6897e-07
LRIG1	127.992	2.05516e-80
CES1P1	126.244	0.000145019
AC097518.2	123.198	3.51263e-07
GCOM1	122.923	4.05322e-07
ANKRD1	122.906	4.22136e-34
MARCHF1	122.402	1.61483e-07
SERPINE1	120.985	1.15394e-201
DCAF12L2	120.469	0.0101034
KCNMA1	120.39	4.38264e-83
ULK4P3	120.295	5.00236e-07
KCNMB4	119.831	6.42453e-08
KLHL33	118.982	5.16106e-05
MAFB	118.548	4.68082e-14
WDR86	118.378	1.86181e-07
CNTN3	118.34	1.64839e-07
AC044810.2	118.254	1.59372e-07
SNAP25	116.645	4.62597e-19
PTPRR	116.402	1.26489e-07
BEND4	116.207	1.26711e-06
ANKEF1	115.817	6.41278e-10
AC080079.2	115.564	4.30218e-07
OLFML1	114.809	1.20623e-06
PTPRD	112.082	7.92648e-10
PTGER3	112.016	5.2582e-07
KRT80	111.943	4.93417e-67
ETS2	110.979	1.55983e-80
GLIPR1	110.912	1.30929e-56
EN1	110.399	6.2843e-07
PRDM8	110.222	2.44512e-07
TGFBI	110.182	2.28889e-123
MYADM	110.16	1.0887e-09
GRIK3	109.731	4.65152e-12
PANTR1	109.494	3.50431e-07
KIF1A	109.275	8.03191e-29
FOXI3	108.509	5.55652e-06
CFAP61	108.03	6.75566e-38
PLAAT1	107.663	1.3616e-13
NAP1L2	107.222	3.64052e-12
PID1	106.61	9.50172e-10
OVCH2	106.086	2.91115e-05
CACNA1C-AS1	105.181	3.96988e-06
GRID1	105.122	8.97212e-09
ZNF488	104.958	5.25716e-07
FAM110B	103.733	1.82751e-09
KCNQ2	103.543	6.80078e-06
C10orf55	102.011	9.33796e-05
AC037198.1	101.965	2.13713e-07
TRIM55	101.483	8.17222e-07
GRIN2A	100.556	3.19127e-07
RPL7AP34	100.038	5.49912e-06
DCLK3	99.8413	0.000157148
BMP2	99.8139	2.36914e-09
XDH	99.8066	3.23791e-07
AP000802.1	99.7366	1.41392e-06
DOK6	99.733	7.06358e-06
LUZP2	99.4659	1.56859e-06
DPY19L2P1	98.8001	2.35303e-19
TPTEP1	97.4719	1.83232e-06
ZNF578	97.4114	4.24004e-07
SERPINA3	97.2619	4.23757e-07
MUSK	97.2535	5.42266e-07
CARMN	96.9899	3.53999e-07
PITX1	96.8867	8.59312e-06
AC083855.2	96.8833	3.77771e-07
PRKCQ-AS1	96.7931	3.75235e-07
ACTL8	96.76	1.65768e-06
SPSB4	95.8112	9.2132e-13
ACKR3	95.6457	4.34804e-07
TWIST2	95.2785	5.05748e-07
AC107029.1	93.7938	5.46398e-07
CACNA2D2	93.3894	6.15823e-15
MAN1A1	92.6889	1.2684e-52
PAPPA	92.5505	3.29922e-13
ACTA2	92.4606	2.46822e-115
SLC22A3	92.1212	2.05612e-05
FRMPD1	92.0111	1.93454e-06
TLR4	91.8559	3.08494e-36
HTR3B	91.8497	1.34122e-07
SOX9	91.3122	1.09673e-06
TSPAN2	90.1698	7.27694e-09
LINC02352	89.9414	1.52861e-06
FAM201A	89.6455	3.4927e-06
COL22A1	89.5352	2.17966e-23
THY1	89.4207	8.69505e-95
DSEL	88.7313	8.76984e-53
DPYD	88.6916	3.16927e-36
HRH1	88.1737	3.49288e-13
FRMPD3	88.1264	7.7553e-06
SH3RF2	87.874	6.1185e-07
C5orf46	87.4025	3.52783e-06
OR10Y1P	87.347	2.412e-06
NRXN3	87.3368	5.97979e-09
FPR1	86.8792	3.13704e-06
SLC27A2	86.3362	1.45651e-24
WNT5B	86.2255	3.15109e-99
LRRC6	86.1696	7.89743e-07
SFMBT2	85.2093	7.84416e-07
BEX5	85.0358	3.44945e-06
MME	84.7809	3.81398e-51
SLC9A2	84.3654	2.60014e-06
EPB41L4A	84.3303	1.34813e-08
CPNE4	83.6721	2.17054e-06
CTAGE1	83.4707	1.33583e-05
COLCA2	83.3347	1.04801e-05
ZNF350-AS1	83.1153	0.000986341
KIAA0040	82.3471	1.52068e-16
AL158055.1	82.0583	4.35632e-06
GAGE2A	81.896	1.31868e-60
SPANXB1	81.1645	1.41581e-06
ROR2	81.1319	4.85713e-15
TMC8	81.1232	4.38154e-06
CPLX1	80.6766	0.000168082
PTCHD1	79.8991	0.00101207
CSAG3	79.6613	1.36275e-06
TENM2	79.5946	3.3949e-25
ST8SIA4	79.2926	1.76407e-06
TNFRSF11B	78.8505	2.07369e-06
ADCYAP1R1	78.6279	1.81271e-05
DNAH5	78.5356	2.05031e-06
LINC01151	78.2144	1.63728e-06
THSD7B	78.0613	2.8943e-06
PCSK5	77.8082	1.33649e-06
NGEF	77.6573	2.5375e-06
CA2	76.976	2.59589e-20
TP63	76.8813	2.79487e-06
RNF152	76.8537	1.08097e-15
PRDM1	75.9431	1.77467e-06
GAS6-DT	75.6889	4.78612e-22
CEBPA	75.5203	5.01523e-11
CD163L1	75.2358	4.14838e-27
RHOU	74.9787	1.46019e-14
AC114811.2	74.4713	8.42984e-06
COLCA1	74.3257	8.47849e-05
NPY4R2	74.1123	0.00461269
IL10RA	73.4197	3.26325e-05
KRT16	73.4064	7.45222e-06
HHIP-AS1	73.2955	6.07346e-24
BTC	73.1855	4.09935e-06
TNFAIP8L3	72.8863	7.15765e-07
TMIE	72.8048	1.06151e-05
KCNC1	72.7496	1.53083e-05
AC083967.1	72.7322	1.43333e-05
JCAD	72.7166	2.253e-06
ZNF711	72.2161	2.39486e-08
BEST3	71.7008	1.20092e-05
HTN1	71.6643	2.85434e-06
BX255923.1	71.5336	6.06124e-05
AL121612.2	71.4708	0.0035062
CACNA1E	71.4389	0.000208325
LINC00322	70.6903	4.57462e-05
PSD4	70.6201	1.97656e-11
PCED1B-AS1	70.3824	6.16881e-06
MYO5B	70.1715	3.42824e-08
BTNL9	70.0766	3.44811e-05
TTC9	70.0264	3.48266e-33
MSR1	69.5667	2.50351e-05
SLC1A3	69.2552	3.29579e-08
ANXA10	69.2452	2.43484e-05
AC078850.1	68.7582	7.82479e-20
ARHGAP22	68.7384	1.75006e-11
ADRB2	68.6911	2.17736e-18
LINC01224	68.5514	8.98474e-15
MAB21L3	68.5277	0.000234122
AKR1C3	68.4859	3.96148e-18
HS3ST3B1	67.7693	5.84649e-06
CDYL2	67.4171	5.52209e-15
CACNG4	67.2735	2.08564e-05
FPR2	67.0857	2.10637e-05
SYT9	66.7096	0.000521615
MATK	66.6908	2.80321e-07
CDH9	66.2347	1.53563e-05
FAM20C	66.1565	2.97775e-61
ATP1A2	65.5351	2.2956e-05
UGT2B7	65.2407	9.36741e-14
BARX1	64.9989	2.15056e-13
FLNC	64.9386	2.49427e-75
ZSCAN18	64.8692	3.43402e-06
CHRFAM7A	64.1543	1.28213e-05
ZEB1-AS1	64.094	5.35148e-06
ADGRB3	63.86	6.68757e-06
IGSF9B	63.8424	5.81598e-06
WDFY4	63.3396	0.000786316
KIAA1211L	63.022	0.000223078
CADM3	62.278	1.77702e-23
ZDHHC15	61.9504	2.45701e-07
SLFN11	61.8245	6.55981e-40
PSG11	61.2128	1.52754e-05
CD1D	61.1738	1.10738e-05
G0S2	61.1424	6.00948e-25
IRS4	61.1036	2.34996e-05
AC010478.1	60.9854	0.000136224
MAL2	60.8534	1.92075e-27
RXFP2	60.7607	0.0359416
LINC02802	60.7417	1.4064e-05
HCN4	59.8379	0.000195383
NELL2	59.7003	1.91858e-05
GOLT1A	59.594	0.00454627
ELMO1	59.0352	1.47144e-07
NALCN	58.9775	3.07505e-14
AL121938.1	58.7431	3.54203e-05
NKD1	58.7031	6.18964e-51
SLC8A1-AS1	58.4797	5.55606e-05
ELMOD1	58.431	2.07999e-13
PTGER4	58.0749	1.50489e-10
JAM2	57.9652	3.78309e-10
BMPER	57.599	2.3104e-24
CYS1	57.1414	4.89684e-07
USP43	57.0504	9.52991e-06
APLN	56.7691	8.82986e-10
ABCC3	56.5731	2.21826e-07
OLFML3	55.8307	2.61777e-36
ZC3H12B	55.6071	0.0116908
AC079949.2	55.6022	1.15974e-05
COX7B2	55.4619	5.85361e-05
LINC01605	55.4473	5.02898e-05
KCNK5	55.2655	6.34446e-10
NLRP10	55.2542	3.4761e-19
AF106564.1	55.2478	4.65216e-05
EYA2	55.2464	1.47119e-12
SFTA1P	54.9174	1.8551e-05
UNC5B	54.6926	8.67932e-24
ZDHHC11	54.4901	1.51871e-05
PLAU	54.4877	1.53202e-52
AL136116.3	54.2894	2.07333e-05
SMCO4	54.1802	2.34507e-38
LINC00842	53.9142	0.0196524
GTF2IP6	53.904	0.000913701
PAX8	53.7231	1.75031e-05
AP001065.3	53.3275	0.000162468
ELAVL2	52.2454	2.11138e-24
NPR3	52.1817	5.69148e-05
ZFHX4-AS1	52.1512	3.80477e-05
BTBD11	52.0175	1.92316e-05
CCL5	51.8773	5.44753e-22
AC090241.2	51.8112	4.73759e-10
PGM5P2	51.727	4.57011e-10
EPPK1	51.6962	0.000266223
NTN1	51.5293	1.0247e-16
SLC38A4	50.8918	3.50984e-05
PAX8-AS1	50.6868	1.44213e-05
AC105411.1	50.5749	3.67366e-05
EML1	50.5331	1.31492e-49
AC092807.4	50.4664	6.86733e-13
XK	50.4203	5.41022e-05
KLF8	50.383	2.31566e-05
RFPL1S	49.844	3.70375e-05
AC108050.1	49.7943	0.00441216
INSYN1-AS1	49.7497	0.0186748
PDE1C	49.6833	1.76069e-68
TSPAN18	49.6296	5.5269e-05
ELSPBP1	49.3963	7.65904e-43
AC011313.1	49.0939	0.000176018
RSPH14	49.0146	0.000238038
FMN2	48.7874	3.84053e-46
EFEMP1	48.7106	2.57338e-05
AP002528.1	48.649	6.81212e-05
ZNF725P	48.3956	0.000105207
GABRB3	48.2956	4.50467e-60
AC051635.1	47.9254	8.36144e-05
IGF1	47.7095	1.2684e-52
CHST9	47.1599	4.37346e-05
SDK1	47.0877	2.64801e-05
CCN4	47.018	3.54826e-05
DSCR8	46.9789	1.0273e-14
RTP3	46.8875	0.00263828
CFAP46	46.8356	7.48533e-05
MIR137HG	46.8238	3.7856e-05
PCBP3	46.7364	1.24155e-11
AC116351.1	46.6813	3.72686e-10
ASS1	46.6434	0.000174297
CACNA1C-AS2	46.6217	0.00156939
BX470102.2	46.5267	5.17491e-05
AC008632.1	46.2448	0.0003336
AC073283.2	46.0452	0.000735195
NKILA	46.0279	1.34417e-15
NCKAP1L	45.9841	0.000162524
CDS1	45.921	1.59053e-14
MEGF6	45.8393	2.55935e-32
COL4A2	45.3566	1.22174e-48
SPANXC	45.2474	5.3437e-05
F2RL2	45.1148	1.2282e-20
SORCS2	44.9192	6.03295e-05
SULT4A1	44.4252	1.37211e-19
AC016925.3	44.2686	0.00020492
ZNF214	44.2435	1.6499e-05
SUSD4	44.2338	0.000522601
STC1	43.8101	5.71275e-29
ONECUT1	43.7856	6.7726e-12
SERPINA9	43.5474	0.00089937
LANCL3	43.3764	0.000120055
CPNE8-AS1	42.9628	8.89392e-05
MYCT1	42.887	0.00764227
KLHL4	42.7971	6.19557e-05
THBS1	42.7405	9.11654e-144
LCTL	42.6616	1.47582e-14
ADM2	42.605	1.87879e-16
GALNT16	42.3323	3.77346e-09
TFPI	42.2879	2.62035e-32
VSTM4	42.264	5.99904e-12
CBLN2	42.188	0.000963029
KIAA1217	41.963	5.26838e-05
AL136090.2	41.949	0.00353903
LINC00491	41.8798	6.88407e-05
FGF12	41.8045	9.94271e-09
PLEKHG4B	41.4932	3.63953e-06
OR2W3	41.4669	8.55295e-05
TBX15	41.2513	8.44282e-05
ZIC3	41.1687	0.000476784
AC025419.1	40.6369	6.70943e-11
ADGRF4	40.6156	0.000242032
ADRB1	40.5942	0.000292881
LYPLAL1-DT	40.4951	1.54778e-22
RIMS1	40.2138	0.000287201
SLC44A5	40.0927	0.000238519
ADAMTSL4	39.7594	1.22995e-07
SMYD1	39.7357	0.000596522
COL4A1	39.6118	7.39969e-76
CTNNA3	39.5075	0.00119299
KRT7	39.3387	1.97024e-08
RPH3AL	39.1349	0.000353998
TBX20	39.1248	0.0139006
WNT5A	39.1186	3.22116e-29
LINC02657	38.9673	4.60051e-06
OLAH	38.9621	0.000317024
APP	38.8373	1.00884e-160
NTRK2	38.8044	2.71547e-15
C12orf75	38.7747	1.08112e-200
SLC1A6	38.6274	0.00600098
GNGT2	38.5273	0.00026748
AF131216.3	38.4189	0.000821448
AP001924.1	38.2768	0.000582467
KCNB1	38.2633	0.000352145
LINC02476	38.195	0.000109776
AC080132.1	38.1455	0.000150443
AL592429.2	37.9877	0.000258275
MSX2	37.9732	1.79342e-08
SPEF2	37.7473	1.0249e-07
AL357992.1	37.7216	0.00061106
LINC02783	37.4455	0.000434959
MAGEC3	37.0302	0.00535828
TNFSF15	37.017	0.000769898
LINC01270	36.8112	2.96369e-24
LCE2A	36.739	0.00662788
EPHA6	36.7193	0.00605712
KRTAP5-AS1	36.6304	2.23674e-05
GCNT1	36.624	2.77593e-39
AC064869.1	36.6003	0.000206981
MMP1	36.5015	1.12803e-86
LINC00460	36.4125	0.000186755
FGF14-AS2	36.3193	6.95194e-10
LYPD6	36.3083	1.09198e-54
GLIS1	36.1382	0.000418595
AJ239328.1	36.0132	0.000548671
ZP1	35.8599	1.36272e-05
CFB	35.7437	0.000332537
MAGEC1	35.6448	9.57734e-17
AFP	35.3945	0.00103612
TBX18	35.3269	3.17668e-34
SERPINF1	35.313	7.86202e-180
LINC02249	35.246	1.61836e-11
KCTD16	35.1894	1.32884e-09
NGF	34.7653	3.76446e-12
TNXB	34.757	0.000281897
TMEM74	34.7336	2.97913e-09
PCED1B	34.7173	0.000156903
AC091182.2	34.688	0.000677075
CEACAMP10	34.6806	0.000315568
TM4SF19	34.6177	0.000272953
MPP7	34.6091	8.18546e-08
ADAMTS2	34.5658	0.000125918
TRPC6	34.5619	0.000308912
AL590550.1	34.5327	0.000187386
ZFAND4	34.4538	1.78924e-10
LRRTM1	34.4251	0.000446434
AC106795.2	34.2179	0.000384616
RASGEF1A	34.1805	0.00192
SPTLC3	34.0915	9.02688e-30
IMPDH1P10	34.0564	0.000783995
CACNG7	33.8746	0.0014959
TRPS1	33.8372	1.52959e-05
C14orf132	33.5353	2.67016e-114
SGSM1	33.4879	0.00091178
MGAM2	33.4595	9.03057e-08
PBX1	33.3961	3.97107e-08
FXYD6	33.3427	2.15193e-14
AC123786.1	33.3008	0.00667357
AC010327.4	33.2923	2.21443e-05
UCA1	33.2671	0.00744854
AC062015.1	33.1708	0.000285709
AC011503.1	33.0308	0.000559651
AC011700.1	33.0023	0.000450849
RAET1E	32.9415	0.000396086
LINC01583	32.8614	7.83651e-21
EPCAM-DT	32.821	0.00317396
RBP4	32.805	0.00558387
AC241585.1	32.7551	0.000750315
NAP1L3	32.45	5.12629e-25
ABI3BP	32.3695	5.99694e-28
GLB1L3	32.3447	4.34232e-05
TTYH1	32.2566	2.57412e-05
REG3G	32.2204	0.00104018
AC002480.2	31.8968	0.0057607
AC079848.2	31.7974	0.0017724
LRRC3	31.6999	3.81723e-17
NRK	31.6852	0.00221868
AL138716.1	31.5186	0.00112569
GABRG3	31.5023	1.46721e-47
AC090409.1	31.4045	1.93217e-16
ENPP5	31.3852	2.58789e-16
LOXL1-AS1	31.3785	0.000374711
MIR583HG	31.2722	0.000536883
CDRT1	31.2047	0.000495878
CXXC4	31.1597	0.000365483
TCEAL2	31.1558	0.00649795
NTN4	31.1465	7.4512e-48
LINC01638	31.0925	0.000216974
NEFL	31.0892	4.89317e-129
CDH5	31.0837	0.0037401
GDAP1L1	31.0605	0.00109625
CHST15	30.9801	0.000348443
AC048344.1	30.9597	0.00354405
ADAMTS5	30.9402	1.48096e-09
ZNF793-AS1	30.9045	0.00118793
AC025884.1	30.8283	7.49617e-07
AC100803.2	30.758	0.00176002
RYR3	30.6102	3.73983e-05
AXL	30.4882	1.77015e-188
AC002480.1	30.3318	3.64814e-09
AC099506.1	30.2389	0.00115607
SCARA3	30.2175	1.02874e-11
NKX6-1	30.0204	1.00721e-11
PDLIM1	29.9459	3.19097e-83
AC010343.3	29.9153	0.00150714
ANKH	29.8682	3.85588e-70
SATL1	29.8112	0.000961876
CDH12	29.7281	0.000994363
B3GALT5-AS1	29.675	0.00147569
SLC14A1	29.6063	1.74753e-31
NTF3	29.5312	0.000665575
COL21A1	29.469	0.00110479
B3GALT5	29.4678	0.000501049
TUFMP1	29.4673	0.000884657
SYT2	29.4658	6.80683e-07
IL1R2	29.4205	0.0005256
AC239859.5	29.4141	0.00139141
HS6ST2	29.3883	5.96006e-11
IL31RA	29.3035	3.98233e-16
AC010776.2	29.2326	0.00264931
SPAG17	29.1684	0.000658269
CCN5	29.1679	2.23022e-36
RASGEF1B	29.1445	8.63078e-09
CCDC3	29.1441	2.03532e-17
AL133476.1	29.1159	0.00126368
CCL26	29.1106	4.78197e-09
AL133346.1	29.0855	2.39422e-09
ENPEP	28.7683	0.0012011
PLCXD3	28.75	0.00336389
AC124017.1	28.7266	2.29375e-11
EPGN	28.693	0.000293391
ITGA5	28.6267	3.23439e-70
NLGN4X	28.6215	2.45076e-05
MAP3K15	28.5818	5.70045e-13
PITPNM3	28.4774	1.83657e-09
LIFR	28.4364	6.87801e-11
CCM2L	28.3868	9.17836e-07
ANK1	28.3234	0.000501502
RELN	28.3161	6.98542e-22
THSD4	28.2445	5.43099e-45
CSMD2	28.2003	0.000531612
AC104695.2	28.1878	0.00145809
LHX8	28.1248	7.74652e-05
CENPV	28.1225	3.2466e-09
EPB41L4B	28.1121	3.94351e-19
AC000078.1	28.0815	0.00339453
LINC01611	28.0762	0.00133903
TPRG1	28.029	0.000825241
LINC01186	27.8097	0.00122227
HCN1	27.7284	0.000555292
TRHDE	27.7273	0.000570667
MMP24	27.7121	1.31669e-22
KRT8	27.6616	2.00829e-11
F3	27.5722	1.06406e-165
LOXL1	27.5183	0.000438837
MEIS3P2	27.2942	0.000656284
ADAMTS9	27.2	1.48856e-43
VWA5A	27.0529	2.72183e-30
AL079338.1	26.9263	3.31303e-07
IL20RB	26.8398	7.92252e-41
VEGFC	26.7961	1.2327e-63
DNAH11	26.7689	2.46163e-11
DNER	26.6406	2.53861e-56
CEBPA-DT	26.5674	0.000185838
GLI2	26.5	4.4576e-05
TMEM255B	26.3048	9.32553e-09
AC005909.2	26.1795	0.00224268
CCDC85A	26.0994	0.00412072
NHSL2	26.0701	0.000900318
FAM107B	26.0672	6.78198e-39
AP000829.1	26.0671	0.00154403
AC015909.1	26.0636	0.00144563
OSMR-AS1	26.0449	0.00108067
CRACR2A	26.0199	0.000708636
TAGLN2P1	25.9273	0.00130678
LY6K	25.8733	0.000957576
LINC02749	25.8351	0.00168426
AL359764.1	25.721	0.0022191
ADCYAP1	25.5476	0.0040812
AL590004.3	25.5041	7.90479e-30
KCNMB2-AS1	25.4745	0.00142816
EDARADD	25.4524	4.37845e-12
SRGN	25.4514	1.38186e-142
LINC01426	25.3421	1.9198e-08
AC079610.1	25.2707	0.00471728
GREB1L	25.1637	2.69141e-21
TMEM71	25.1246	0.0007516
CYRIA	25.0677	0.000999275
AC021723.2	25.0624	0.000969226
RTN1	24.9083	1.90584e-09
DLGAP3	24.9065	0.000943352
RORB	24.8809	8.44218e-38
AC046168.2	24.8751	9.27753e-06
KCNJ11	24.8743	0.0219354
RNF165	24.8133	1.43175e-08
AC009731.1	24.7862	0.0129657
MYPN	24.7483	1.72497e-52
DSG2	24.7296	2.42942e-13
SYNC	24.6655	1.98743e-38
JAKMIP2	24.5514	4.293e-15
VWA3B	24.5508	0.0383443
LINC01094	24.5503	0.00361946
VSTM2B	24.4593	0.00184171
CDH18	24.4507	0.00138026
AC019117.2	24.4388	0.00262044
ULK4P2	24.4369	0.00299252
EGFEM1P	24.4013	0.00120702
NOG	24.3941	0.00193931
NCAM2	24.326	0.000982492
MKX	24.3053	0.0014879
AC087636.1	24.2413	0.00968478
AL022722.1	24.2334	0.0408597
LINC02864	24.2092	0.000999347
FBXL21P	24.2012	0.00159392
BCL11B	24.1766	0.00132566
AP1M2	24.1483	0.00157836
AC005050.2	24.1316	0.00635112
NXF3	24.0565	0.00141604
NRXN2	24.0527	0.00378824
WDR86-AS1	24.0456	0.00426097
GPR27	24.037	9.80393e-52
TSPEAR-AS2	23.9204	0.00140069
PHBP4	23.8898	0.00892858
SLC14A2-AS1	23.7625	0.00392842
AC089983.1	23.7581	4.02405e-26
ADTRP	23.7036	2.70279e-11
VNN1	23.6916	0.00083922
C8orf34	23.643	0.0284386
VOPP1	23.4285	6.16494e-134
CENPVL3	23.306	0.00168101
TMEM40	23.2824	1.15421e-26
HS6ST3	23.2822	0.00116228
AC008507.4	23.2541	0.00559449
RUNDC3A-AS1	23.2257	0.00222845
TCAF2	23.2226	1.97282e-08
GRID2	23.1958	0.000165548
TNIP3	23.1517	0.00379223
LIFR-AS1	23.1484	0.00104294
ADAMTS6	23.1399	8.67111e-57
TG	23.1243	0.00106194
GAS6	23.0469	3.26138e-61
AMBN	23.0089	0.0238378
AL596223.1	22.9354	0.00338863
CRISPLD2	22.9293	6.3847e-48
LINC00841	22.8845	0.0117348
PTPRN	22.8635	1.53611e-09
LINC02243	22.7258	0.00641744
FBLN2	22.714	3.49415e-06
NELL1	22.6825	0.00213623
AL161630.1	22.6252	0.00946298
AL121904.1	22.6178	0.00199471
AC019211.1	22.6007	0.00391674
AC002074.1	22.568	0.00204636
AC096647.1	22.5569	0.00174598
AC005224.3	22.5131	0.00402932
LINC00592	22.5043	0.0103077
CT55	22.4808	0.00154209
LRRC8E	22.4458	0.00184254
AC005632.6	22.4182	0.00472452
LINC01615	22.4153	8.59435e-08
AP005264.7	22.4141	0.00539767
ALLC	22.4094	5.50569e-08
TLE4	22.3739	1.63904e-62
POU3F3	22.3317	1.42071e-22
AC080023.1	22.3276	0.00188901
AC016745.1	22.2336	0.00136895
AL359704.2	22.2167	1.0986e-44
DKK1	22.1931	9.93616e-147
CFAP65	22.1278	0.00225072
H1-6	22.1253	1.34276e-09
TNFRSF8	22.0625	0.00271149
TUNAR	22.0546	0.00885297
LINC02593	21.9311	0.0056027
SATB1-AS1	21.8532	0.00785489
CHRM1	21.8223	0.0033288
HSPB3	21.7323	0.00158587
EPS8L2	21.7232	7.49707e-06
KLHL13	21.6308	4.38749e-20
AL035446.1	21.6307	2.00241e-09
LINC00857	21.5363	0.0020022
AL390860.1	21.4982	0.0135564
C2CD4C	21.4317	2.81192e-05
LGI2	21.2983	5.95115e-13
CHAT	21.1575	0.0221336
OSMR	21.1014	9.66491e-125
PHACTR3	21.0402	3.69314e-05
SDK2	21.0156	2.42307e-09
AC092112.1	20.992	0.0094006
IGSF5	20.9571	0.00240673
HM13-AS1	20.9279	0.000484457
RNF180	20.8983	0.003282
KCND2	20.8898	0.0126439
SLC35F2	20.8814	3.07424e-168
GPC3	20.8802	2.19995e-15
AC093908.1	20.8772	0.0082069
CCDC81	20.8432	1.16636e-08
ATP8A2	20.808	5.34007e-08
ZNF135	20.806	0.00204238
GREM2	20.7895	0.00233975
TMEM229A	20.7765	0.00506299
TRHDE-AS1	20.7705	0.0021954
AP000781.1	20.7692	0.00949367
BANCR	20.6598	8.73687e-35
PLPPR3	20.647	0.00391448
RUNX1	20.6046	8.27416e-106
NDRG1	20.601	2.10557e-91
AOX1	20.5837	1.68913e-51
AC068282.2	20.5493	0.0113686
FOXF1	20.5129	0.0017161
NFASC	20.3817	2.92344e-23
SULF1	20.3715	0.000255437
BX640514.2	20.3278	0.00398699
LINC00639	20.3076	0.0139318
NPY1R	20.2706	0.000211636
KSR2	20.2669	0.00286761
AC090415.1	20.241	0.0104667
SLC37A1	20.2384	6.71369e-32
OASL	20.232	3.59986e-07
AC139769.1	20.179	2.50897e-12
AC112493.1	20.1556	0.0177563
ERC2	19.9949	0.00499388
LINC01836	19.9595	0.000509228
CSTA	19.9509	7.09414e-07
SAMD11	19.9314	0.000354514
AC093575.1	19.8382	0.0374933
PAX5	19.8244	5.11322e-05
KBTBD11	19.8103	1.92159e-17
SNCAIP	19.7556	0.00302532
LINC01179	19.7203	0.000307612
CFAP57	19.5849	0.00226688
ANKFN1	19.5811	0.00200683
LINC00877	19.4348	0.0105056
EDNRA	19.3424	1.98724e-07
POTEH	19.2782	0.0267894
GALNT6	19.1892	5.79975e-31
AL158166.1	19.18	0.00565386
SCGN	19.1577	0.00313499
PABPC5	19.1488	9.13585e-06
AC008592.1	19.1417	0.0292237
NPY5R	19.1391	0.00314584
PLPPR1	19.1327	0.0106736
TPTE2	19.0428	0.0105924
IL1RAPL2	19.0411	0.00632562
AL358473.1	19.04	0.00607212
KCNH5	19.0383	0.00745542
Z83818.2	19.0303	0.0333698
AC005062.1	19.0274	0.0188564
AL137186.2	18.9653	0.00666503
RARRES2P6	18.9451	0.00382748
RRAD	18.9335	0.0122561
AGBL4	18.9134	0.00527638
SLC16A12	18.8931	0.00473697
SPTA1	18.8772	0.00404918
PAPPA2	18.7933	1.72475e-31
FLT4	18.7834	0.00102845
UCHL1	18.7451	0.00224415
AP005262.1	18.7311	4.40651e-26
DOCK8-AS1	18.6804	0.00942791
AC022146.1	18.6468	0.00624822
SLC6A1	18.6445	0.00638603
AVPR2	18.6375	0.0121334
TMEM207	18.634	0.0120074
L3MBTL2-AS1	18.6176	3.79531e-07
BCAN	18.4591	2.82491e-23
KRT9	18.4216	0.0124123
AC009630.3	18.4204	0.0209373
KIAA1671	18.341	1.43623e-58
LMO1	18.2674	0.0328459
ADRA1D	18.247	0.00570721
AKR1D1	18.1874	0.0258161
AC007731.6	18.17	0.0084744
AC018464.1	18.0443	2.93721e-05
AREG	18.0112	0.000880785
FAM218A	17.9953	5.10593e-07
KRTAP7-1	17.9896	0.00166397
AC007608.4	17.9761	0.00391013
CMKLR1	17.9739	0.00118613
AL391807.1	17.9153	0.0325688
C2orf27A	17.9075	1.45042e-16
C19orf18	17.8128	0.00867951
LINC02301	17.8076	0.00611867
TRIP6	17.7746	9.12472e-45
ADGRD1	17.7251	0.00478759
ST6GAL2	17.7194	0.0105832
AC136475.2	17.6596	0.00438736
AP001783.1	17.617	0.00982463
OR2AG2	17.5774	0.0134393
ADCY5	17.5539	0.00688886
LINC01435	17.534	0.00973232
LINC01111	17.5126	0.00855339
GDF7	17.4853	8.06143e-21
AFAP1	17.434	7.33859e-89
PROX1-AS1	17.4225	0.00730152
CREB3L1	17.4072	0.000589995
AC009108.3	17.3844	0.0120868
AP001025.1	17.3704	0.00500293
AC010491.2	17.363	0.00678232
LRP3	17.3586	1.3705e-09
ZNF442	17.3527	7.86896e-07
CLSTN2	17.3249	0.00457502
ESM1	17.3175	0.00576138
PHF24	17.3103	2.6237e-25
ST6GALNAC5	17.2998	6.1621e-15
RPL23AP68	17.2893	0.0250798
SH2D3C	17.2551	0.00543254
LRRN1	17.2059	1.09536e-09
AP000892.4	17.1845	0.0201804
CLIC2	17.1618	0.00490691
AC009262.1	17.1603	0.00704604
SPX	17.1279	2.14665e-09
ZBTB7C	17.1024	0.00724832
MAP6	17.098	0.00932238
AIFM3	17.0663	0.00825043
MS4A4A	17.0568	0.0239859
SHANK2	17.0482	0.00667357
KLHL10	17.0034	0.0113331
HECW2	16.7232	3.3267e-16
TMEM63C	16.6761	0.00529536
AC013451.2	16.6404	0.00999325
COL24A1	16.6098	0.0058871
BOK	16.5709	1.10263e-39
SHC3	16.462	0.000673449
HTATIP2	16.4219	3.06674e-46
PCSK1	16.3268	0.00545484
AC005034.5	16.1916	0.0117318
NUAK1	16.1769	1.32702e-92
PNMA3	16.1522	4.87298e-06
HTR1D	16.1498	2.47251e-14
AL031666.2	16.1342	0.0117564
COL26A1	16.1323	4.93279e-05
B3GALNT2P1	16.1196	6.42288e-12
C4orf19	16.1125	2.59437e-26
AC007319.1	16.0633	0.00503225
CDR2L	16.0416	2.7352e-25
JAG2	15.9837	5.78604e-09
S100A16	15.9771	2.61053e-84
OR7C1	15.8786	2.24426e-06
CSF1R	15.8069	0.0120854
AMZ1	15.7935	3.41247e-09
AL121932.2	15.7927	0.00294797
HID1	15.7886	0.0157349
MRGPRF	15.7853	0.0139869
CYP1B1	15.7532	0.0077355
GABRQ	15.7449	3.65855e-08
LINC02817	15.729	0.0102775
LINC00922	15.6899	0.00731555
ARTN	15.6893	0.0132999
NXNL2	15.6426	0.0160919
AGTR1	15.63	0.00744509
STEAP3	15.6204	1.24851e-55
ARHGAP23	15.62	1.72111e-26
GABRA3	15.6178	4.95339e-09
SYT6	15.6176	0.00118833
DOCK8	15.6101	1.85739e-11
AC010332.3	15.6052	0.0071151
AC091173.1	15.5752	0.0101546
CDH4	15.5688	0.00744947
MORN5	15.5617	0.0174334
AC008966.3	15.5444	0.0413585
AL354811.1	15.5306	0.0100447
AC073365.1	15.5151	9.40589e-19
AMPH	15.4663	3.24729e-40
CTNND2	15.4552	0.000869038
COL27A1	15.413	6.37859e-11
LINC02473	15.394	0.018529
AC100822.1	15.319	0.0383116
PPP1R32	15.3145	0.0134645
TMEM74B	15.287	0.0199031
GRM8	15.2813	1.06278e-08
INHBA-AS1	15.2748	0.0157232
AP003721.1	15.261	0.00606729
AC138150.2	15.2156	9.13074e-05
SLCO1C1	15.1861	0.00227423
AC024230.1	15.179	0.00156195
SP5	15.1608	0.00779112
SLA	15.1403	0.0307777
AC026992.2	15.1285	0.00806297
LINC01152	15.1164	0.00559201
GLYATL2	15.1056	6.04336e-07
GLT1D1	15.0785	0.0126762
AL627095.2	15.0756	0.0134981
HSD11B1	15.0676	0.00812899
TRIM58	15.0489	7.81474e-22
FAM167A	15.0361	9.55794e-43
IL6	15.0257	7.68079e-36
AC137932.2	14.9857	0.00859635
ATP2A3	14.9596	4.10306e-05
KITLG	14.9449	3.80765e-18
NNMT	14.9081	3.94379e-126
AL049794.1	14.8839	0.00136298
ERMN	14.8057	0.0131167
ACAN	14.7978	1.97589e-06
KLK6	14.7517	0.00462884
CPNE7	14.7035	6.65872e-09
ARHGEF16	14.5932	3.76169e-07
C1QTNF1-AS1	14.5686	0.0318181
NLRP1	14.5673	7.40758e-11
TCN1	14.5667	1.97969e-20
PAX6	14.5037	6.96487e-07
AL035425.2	14.4817	0.000107457
AHNAK2	14.3636	4.04914e-34
LINC00632	14.3564	0.00722435
MACROH2A2	14.3477	1.66964e-86
CFAP299	14.2646	0.0496896
IL6-AS1	14.2509	0.000192018
CCDC184	14.2377	0.00967742
AL050309.1	14.2357	0.00733248
SHC2	14.1858	2.49865e-06
AKR1C2	14.1215	0.00177185
OR7A5	14.1193	7.19538e-09
TRPV3	14.1188	0.037516
DTNA	14.1093	8.57808e-42
LAIR1	14.0804	0.0270626
THORLNC	14.0366	0.0205811
AC099667.1	14.0303	0.0126296
KIRREL2	14.0248	9.13171e-19
LINC01885	13.9818	0.0152996
FBN1	13.9797	2.89727e-80
AC004870.2	13.9752	0.0223716
ICOS	13.9607	0.0140556
AC095052.1	13.9143	0.039203
NLRP14	13.9123	0.0330142
P3H2-AS1	13.9119	0.0325011
CACNB2	13.8992	0.0209245
PTGDR2	13.8947	0.0198096
AC022031.2	13.8852	0.0106565
FRG2JP	13.8783	0.0135883
MARCHF4	13.8702	0.00274061
LAYN	13.8601	0.0108929
LINC02434	13.8509	0.0107419
PTGER2	13.8482	0.0134205
GASK1A	13.8397	0.0172797
C6orf223	13.8329	1.93217e-16
NPTX2	13.8179	3.921e-20
L34079.3	13.8133	0.0407642
RAB3B	13.7863	3.07023e-43
AC074290.2	13.7847	0.0177043
IP6K3	13.7783	0.0139464
SLC12A8	13.7423	7.89754e-45
PLAAT3	13.7233	9.42959e-85
ATP1A3	13.6703	1.69127e-06
LYNX1	13.6692	0.0185562
ME1	13.639	7.62698e-39
AC005050.1	13.6246	0.016477
MYOSLID	13.614	3.94861e-18
VASN	13.6134	4.04381e-13
FOXA1	13.6086	9.8966e-06
SLC4A8	13.5873	5.84801e-24
MADCAM1	13.5753	0.0289798
SCG5	13.5555	6.44957e-36
PYY	13.5009	0.0459713
KBTBD8	13.4875	4.35821e-07
AL445255.1	13.4651	0.000179907
CHD5	13.4482	9.66679e-05
AC011933.3	13.4477	0.0212382
LTF	13.4008	8.43723e-05
AC025569.1	13.3798	0.00973515
TBX3	13.153	6.41908e-23
MYOM2	13.147	1.20654e-15
SIX3	13.0536	0.00620172
TMSB15A	13.0501	1.03222e-78
NCF2	13.0471	0.00828588
ZNF648	13.0124	0.000813853
HYDIN	13.012	7.29005e-09
JDP2	13.0003	5.52209e-43
HAP1	12.9863	0.00432522
USP41	12.9624	0.0100385
AC055839.2	12.8995	1.7462e-09
CBLN1	12.8638	0.003486
AL049775.1	12.8608	0.000332841
AC087623.2	12.8502	1.9741e-07
HTRA3	12.7101	5.50489e-07
AL136981.3	12.7049	0.0135799
RGMA	12.6871	0.0325254
WNT9A	12.6518	0.00488465
CECR2	12.6429	1.25198e-35
AL353150.1	12.5829	0.0157642
TVP23A	12.5794	0.015028
MUC20	12.5678	0.0330142
RAB39B	12.557	0.0268847
AP000695.1	12.5454	1.9102e-06
MARVELD2	12.5212	0.0166268
LINC00844	12.5105	0.0150035
PARD6A	12.4417	4.02198e-09
CTCFL	12.4216	0.0163067
GLYATL1	12.4178	0.0172728
TYRP1	12.3971	2.41811e-37
AC074194.1	12.3666	0.0232492
ELL2	12.3661	1.47465e-39
GPRC5C	12.3475	0.0150754
LIMS2	12.3259	0.0140556
AL589182.1	12.315	0.0229866
TNFRSF10C	12.296	0.0247689
NMNAT2	12.2733	3.70876e-20
TSHZ3	12.2642	1.19446e-15
LPAR4	12.2588	0.0459729
ADAMTSL3	12.2547	0.000292434
LINC01535	12.2509	1.29781e-06
HSPB8	12.2449	5.65927e-45
MYZAP	12.2341	0.0343626
SPANXA2-OT1	12.2291	0.0232097
LINC02787	12.2167	0.0221002
HBG2	12.1944	0.0241984
RTL5	12.1711	3.28511e-07
AC009271.1	12.1627	0.0195252
AC121342.1	12.1534	0.0265136
AC104389.5	12.1461	0.0231861
MMP11	12.1386	0.0188362
LINC02405	12.1347	0.0180723
ATP8A1	12.1161	1.58495e-05
LINC02188	12.1096	0.0233862
LINC02869	12.1046	0.0268847
AP000944.7	12.087	0.0410135
C7orf69	12.0766	5.64637e-14
DAB1	12.057	0.0201653
AJAP1	12.037	0.000294158
KCNJ15	12.0321	0.0204534
LNCAROD	11.9921	1.48164e-12
LHX4	11.9411	2.18362e-17
FUT1	11.9363	0.0299467
LRRC7	11.9237	3.05451e-15
AL139393.3	11.9203	7.31152e-18
TACC2	11.7371	5.58727e-20
KCNS3	11.6678	2.05433e-114
PROM2	11.6611	0.00102935
LRRC37A9P	11.6322	0.00649622
SMIM10L2A	11.5887	0.000143932
SPATA18	11.5827	0.0150631
PTPN20	11.5639	0.0160783
RASSF2	11.5585	4.04548e-41
ZNF793	11.5582	4.32316e-05
ELFN1	11.5489	1.36507e-05
AF111167.2	11.5251	4.29038e-06
NOTCH1	11.5239	3.96156e-15
BEND3P2	11.519	0.025681
ITM2A	11.5128	0.0160919
CCN1	11.3888	5.79715e-78
AC116025.2	11.3857	0.0438544
SCARF1	11.3713	0.000112373
CDH15	11.3641	0.00969315
AC009878.1	11.3261	0.000596498
SLIT1	11.3122	1.41382e-10
WT1-AS	11.2729	1.40821e-06
EGFLAM	11.2537	0.000594813
TMEM176B	11.2271	0.0335525
EVI2B	11.2143	0.00545915
AC124276.2	11.192	0.00785771
DGKI	11.1745	7.06694e-11
ARHGAP9	11.1634	0.0142589
CHRNB2	11.1448	1.239e-10
NR0B1	11.1291	0.00447562
AC053481.3	11.1095	0.0255825
CYB561	11.0954	1.21317e-08
ADGRE1	11.0916	6.90112e-07
TGFA	11.0761	2.26453e-14
ENHO	11.0669	3.10243e-11
LINC00470	11.0312	0.00766881
TRIM22	11.0103	7.57238e-05
IL1R1	11.0085	4.07444e-13
TUBA3FP	10.9934	1.59709e-05
LOXL2	10.9655	2.63937e-45
GVINP1	10.9254	0.0282913
LINC02552	10.8879	0.000832103
SLAMF8	10.8765	0.0242651
ZEB1	10.874	0.00149746
AC009152.6	10.872	0.00221014
MAGEA3	10.8567	4.65719e-79
AARD	10.7904	5.4823e-15
GDF6	10.7822	0.0304008
RDH12	10.7464	1.31333e-20
BRINP2	10.7432	0.0304374
VAT1L	10.7331	0.0203128
LINC02535	10.7276	8.44885e-20
AP001160.2	10.7195	0.0476461
EYS	10.7176	0.0445622
MTHFD2P1	10.7109	0.0199256
ABCA3	10.706	4.07904e-12
LINC02680	10.7053	0.0302365
MIR548XHG	10.7035	0.0215108
LINC02600	10.7028	2.65747e-16
SLITRK2	10.6804	4.19879e-13
ZNF90	10.6751	0.0194109
IL32	10.6729	0.022521
DDN-AS1	10.6638	0.0479859
MAGEA10	10.6527	4.46864e-05
NHS	10.6392	0.0209614
LINC02475	10.6275	4.89313e-07
AC093591.2	10.613	0.0496485
PTPRN2	10.5942	0.000548512
ECM2	10.5698	0.00194559
AL162725.2	10.5257	0.00650385
MYCN	10.5186	0.0437275
GBGT1	10.5061	5.11508e-07
RPS6KA2-IT1	10.4912	0.0388992
TRIML2	10.4893	0.0382693
LINC02832	10.4845	0.03249
DRD2	10.4749	0.0361895
HRCT1	10.452	0.00587264
CHAC1	10.4491	1.32257e-34
COL19A1	10.4416	2.2157e-12
MAGI1-IT1	10.4172	0.0451495
SOX2-OT	10.4018	1.39648e-05
RTL3	10.394	0.0297563
SLC35F3	10.3758	0.0317091
AC144831.1	10.3693	0.0441616
GBP5	10.366	0.045415
CHGB	10.3435	1.25376e-09
GRIK1	10.3124	0.0470982
CD177	10.3063	0.00170104
CLU	10.2932	1.4677e-08
AC092675.1	10.2889	0.00270502
FAM181B	10.2859	0.00148014
IGFN1	10.2693	4.39604e-23
AC010442.3	10.2663	0.0405432
TMEM151A	10.2238	0.000254166
AC011476.3	10.2182	0.0473814
AJUBA	10.1764	7.59227e-78
PRR22	10.1642	0.0110082
AC106820.2	10.1526	0.00413293
KLF13	10.1199	1.61483e-51
AC117386.2	10.1157	0.000750844
ST6GALNAC1	10.1153	2.08174e-49
CNTFR	10.0875	0.00118965
SYT7	10.0758	4.19107e-11
EHD3	10.0401	2.57056e-38
BCAS4	10.0325	5.37618e-10
KRT15	10.0241	6.34465e-07
DIRC3-AS1	10.0011	9.11848e-05
VTCN1	9.98917	0.042416
AC129803.1	9.97369	1.05963e-05
AL603840.1	9.96895	0.0211608
KCND3	9.95125	5.73619e-05
SAMD14	9.9485	0.00236542
LINC02121	9.92597	0.00398183
IGDCC3	9.91982	1.14736e-06
ADRA2C	9.9148	4.3858e-11
CLCF1	9.90794	3.36148e-24
DMBX1	9.89881	0.00344659
AC007240.3	9.89403	7.39099e-05
GFI1B	9.86048	0.00107609
FAM169B	9.85979	0.0189769
GPR1	9.85411	1.87701e-10
MCF2L-AS1	9.84874	0.0396753
PEAR1	9.81909	0.0300132
PSG8-AS1	9.81559	0.0438351
HAR1B	9.81294	0.0400751
AP003071.5	9.80892	0.0279253
LNCOG	9.79911	0.0293241
HPSE2	9.7678	0.0193251
WNT11	9.76665	0.026978
LINC00211	9.76305	0.0306278
AC007336.3	9.76218	0.0312141
TTLL11-IT1	9.75653	0.0422907
AC022613.3	9.73874	0.0419616
MAGEA6	9.73751	1.19685e-99
AHRR	9.7287	1.37274e-55
LINC02438	9.71645	0.00897473
PRSS35	9.68663	0.00136261
FAM131C	9.65151	0.0054044
MAPK6-DT	9.61792	0.0455298
PDCD6IPP2	9.60862	4.20326e-23
OTUD7A	9.5977	9.75088e-09
LINC02487	9.59444	0.0184139
CDCA7L	9.54992	1.03439e-157
ELFN2	9.54692	2.1361e-10
RNASET2	9.53963	3.77554e-26
EFNB2	9.51428	9.14209e-19
AP002478.1	9.45844	0.00022683
PLCB1	9.43579	5.60294e-09
TNFRSF9	9.41224	0.00205548
IL15	9.40877	4.33564e-15
DENND2D	9.39428	6.3041e-09
CCN3	9.39201	1.83487e-134
PDGFC	9.37196	1.45008e-59
MGAM	9.36018	1.90304e-21
NKX3-1	9.32501	5.89936e-20
LMO2	9.3175	2.94432e-12
COL4A4	9.28362	0.00133882
MIR497HG	9.27193	0.0258206
AFAP1L2	9.26401	2.6209e-98
TTC39A	9.2457	1.33961e-24
KIF25	9.23186	0.00361986
EIF4EBP1	9.18855	4.46857e-46
EPHB1	9.17743	3.03022e-07
ADAMTS16	9.15029	6.31553e-26
PWWP3B	9.14025	0.0402339
CDH13	9.13134	4.8735e-94
KRTAP19-1	9.05356	1.98814e-31
MS4A7	9.01139	0.0429769
PYGM	8.98786	0.0178773
BX119904.2	8.96281	0.0439225
AP000695.3	8.94867	0.0484755
RASGRP1	8.92829	9.35218e-05
AC026471.6	8.90289	0.0368056
AC113382.1	8.88294	0.020059
KIF21B	8.87843	7.80002e-13
LINC01287	8.86158	0.0399299
PMEPA1	8.85387	4.60144e-50
AC244102.4	8.85025	3.34725e-17
AC116562.3	8.83811	4.51008e-05
TMEM59L	8.81145	0.0462909
FZD2	8.79117	2.17494e-26
AC145098.2	8.78715	5.01483e-09
NKX1-2	8.78541	0.000624503
LUCAT1	8.77415	2.59818e-24
WDR66	8.76394	1.93961e-32
TCL6	8.75408	0.0483229
MIR30A	8.74359	0.0341648
AL512625.2	8.74192	0.0194176
LMX1B	8.72017	3.24053e-21
TAT-AS1	8.71423	0.000120411
HAND2-AS1	8.71305	0.0168679
TRPM6	8.698	1.41124e-07
CYP26B1	8.69575	1.20864e-39
AC124804.1	8.69547	0.0142367
LINC01992	8.68292	3.6495e-14
LINC00052	8.68202	3.39026e-06
ARHGAP44	8.67016	5.37225e-09
AL138831.1	8.66614	0.01822
MEGF11	8.65561	0.000772308
PDCD1LG2	8.63812	2.07143e-18
C15orf48	8.60936	2.93498e-07
SV2B	8.60595	1.79189e-24
MDFI	8.58836	3.08951e-08
CSF1	8.58775	2.69689e-24
FRG1FP	8.55042	7.26557e-05
AC010336.8	8.50771	1.13432e-07
KCNN2	8.49661	1.37681e-07
AC068025.1	8.48468	0.000794616
CITED2	8.48141	2.2342e-75
TMC6	8.46126	8.83884e-21
DUSP8	8.45755	8.28669e-13
NMU	8.45091	0.00496447
EPHA2	8.44116	1.97418e-26
JAM3	8.40205	5.07547e-125
AC027702.2	8.39658	7.12243e-09
AP000769.1	8.38887	4.18743e-12
PALD1	8.35817	8.54561e-29
AL589740.1	8.35507	0.0396765
RTN4RL1	8.34775	3.17939e-13
RET	8.3285	0.00140828
DOCK3	8.32203	9.22083e-20
VTN	8.31659	5.13373e-07
GPR68	8.28885	0.0230854
AC104825.1	8.28813	0.023404
SUSD1	8.2807	1.17035e-07
LINC00486	8.25914	0.000434736
SLFN13	8.25795	0.0172595
AL031663.3	8.25533	6.35643e-12
AL357033.4	8.23446	0.00151378
DEPP1	8.20724	5.90404e-14
FGD3	8.1837	2.79072e-07
ITGB1-DT	8.12586	3.00505e-10
LINC00161	8.11572	0.0416326
TRAM1L1	8.10635	1.15613e-16
AC022613.2	8.10523	0.000957944
DELEC1	8.09767	0.000268798
TMEM178B	8.08445	4.88962e-41
PRKAG2	8.03592	1.31016e-71
DMRT2	8.02416	0.000868399
SERPINA1	8.02063	1.65885e-08
TMPRSS15	7.98734	1.63753e-05
ZNF804A	7.96921	1.40438e-08
CYP19A1	7.95036	0.00531639
ASNS	7.94726	8.18104e-18
ITGB4	7.93902	0.00226372
RGR	7.93267	0.00915058
CFLAR-AS1	7.91326	1.86198e-05
HLA-DOB	7.84612	0.000340157
AL590617.2	7.80419	6.07284e-46
AC124276.1	7.77426	0.0104183
SP8	7.77411	9.12731e-05
PRDM11	7.76643	2.60539e-25
CRIP2	7.76266	0.0226083
GPM6A	7.74213	0.0197949
ASB4	7.73452	2.28485e-09
MIR31HG	7.71184	3.44845e-13
GRIN2C	7.69621	0.0478596
CDH23	7.68222	0.0448568
AC007786.1	7.6651	0.000211772
RGS9	7.65637	3.3448e-25
RUNDC3A	7.64483	0.00180429
MAGI1	7.64287	1.78119e-34
ERG	7.56973	9.68903e-08
CARD10	7.5539	2.42073e-14
PCSK2	7.54918	0.0334403
CCDC144NL-AS1	7.54727	5.92203e-18
NEURL1B	7.53926	5.7406e-37
AC120049.1	7.53057	1.52217e-07
PDZD2	7.51596	0.00106327
GTF2IP8	7.49519	2.00436e-11
OSGIN1	7.49074	6.65776e-23
DLX4	7.47776	1.10796e-06
CASQ2	7.45663	8.72451e-07
MAP3K7CL	7.45153	1.30288e-23
MYRF	7.42608	1.00522e-06
C9orf163	7.40622	0.000254816
TM6SF1	7.38659	0.0489983
GAS2	7.3638	3.16633e-11
PDGFRB	7.3588	3.09914e-12
BCO2	7.33416	4.92887e-06
FABP6	7.33117	0.00728098
LINC01666	7.31362	3.04007e-05
THRB	7.2924	6.3649e-12
AL691420.1	7.27066	0.000503495
GPC6	7.25964	1.13312e-12
ABCG4	7.25663	0.00235808
CLDN1	7.24457	1.70023e-33
TMEM45A	7.23892	3.99026e-65
AL137220.1	7.23824	0.00525756
PTCHD4	7.22348	0.0283381
AC024451.2	7.22176	0.0287372
AC244102.3	7.20475	1.96799e-05
GHR	7.17722	1.01985e-16
POTEC	7.16953	4.77391e-09
TMEM200A	7.15629	0.00024481
RILP	7.14129	2.98099e-21
PNLIPRP3	7.13063	6.04022e-05
MCF2L	7.11809	2.3542e-13
TRBV24-1	7.11163	0.0141609
AC002401.4	7.0499	2.74024e-06
ACSL5	7.04325	5.16103e-15
SLC22A18AS	7.01808	0.000143681
TFAP2A-AS1	7.01439	1.13829e-18
FGD5P1	7.00321	0.0463928
PTHLH	7.00035	1.28387e-05
FAM160A1	6.96216	4.27453e-31
MCTP1	6.9588	3.4305e-08
GLI1	6.95057	5.47118e-07
FOXF2	6.92392	2.27693e-20
AC012435.2	6.92253	1.85108e-07
TNRC6C-AS1	6.91617	2.39395e-13
LINC01733	6.88702	0.00457218
LIPG	6.88616	0.00192464
STOX2	6.86581	1.46772e-26
LINC00652	6.85317	1.3941e-09
CHMP4BP1	6.84983	0.00134413
HLF	6.82842	0.0108421
NRP1	6.82254	4.92044e-74
PECAM1	6.82224	0.00595469
NIM1K	6.78676	0.000188584
TMEFF2	6.78454	0.00904222
CACNA1G	6.78198	0.00127674
AL132780.2	6.77443	5.5315e-05
SH2D4A	6.75201	0.00186315
AC073409.1	6.74249	0.0461945
ANO2	6.72415	0.00220459
CCNYL2	6.71535	2.87554e-06
GRIK5	6.69798	0.023081
AC024243.1	6.69486	0.00155178
RAPGEF3	6.69101	0.00599406
PAQR5	6.6825	2.57422e-31
COL17A1	6.66077	0.0169424
SEMA4D	6.64586	1.54004e-20
AC109460.1	6.63863	0.00581394
SPINK1	6.62685	0.0129867
CAPN14	6.62399	7.35802e-10
CLTCL1	6.62009	4.6698e-39
DNAJC15	6.61988	2.13053e-05
MUC5B	6.61803	0.0458375
GPAT4	6.61344	7.28115e-65
ARHGEF37	6.60685	3.35878e-05
RBM24	6.58371	6.09371e-05
ADAM32	6.56001	2.00826e-10
AC104051.2	6.54834	0.0417469
IL34	6.5472	0.03128
ZNF812P	6.53066	0.0164093
LDHAP3	6.45586	0.000558166
CCDC74B	6.44818	3.11076e-06
SYN2	6.43785	0.000789649
AC083837.1	6.43407	0.00385407
SPEG	6.42975	1.03969e-17
ANO3	6.42787	0.00199864
NECTIN3-AS1	6.42653	2.12401e-16
FGFR3	6.42635	7.58357e-08
FAAHP1	6.40789	3.69383e-12
EMILIN3	6.40032	0.00289914
PRICKLE1	6.39948	1.30191e-27
KIF26A	6.39484	1.50731e-07
AF121898.1	6.37836	0.0227059
AP000695.2	6.36993	2.79216e-05
PLAC1	6.35632	0.00197463
CHGA	6.34529	0.00825681
MMP2	6.3446	5.09183e-19
SNCB	6.33897	5.4947e-07
CHRM4	6.33528	0.00250654
MNX1-AS1	6.32285	1.49061e-08
PHKA1	6.31722	0.00284242
SCARF2	6.30421	9.33786e-07
AIG1	6.30337	7.03287e-70
TRIM16L	6.29355	2.93261e-46
AL049543.1	6.29284	3.23229e-19
NTRK1	6.28803	0.0377473
MMRN1	6.2876	0.0073328
PNMA2	6.28337	1.58045e-42
CYP27C1	6.2789	0.000252496
AQP11	6.26391	1.13348e-12
ANKRD36BP2	6.24737	5.07926e-05
SPON2	6.24476	0.0499375
LRRC75B	6.22512	5.86291e-12
SUN3	6.22434	2.8943e-06
ANGPT1	6.22109	6.45438e-06
LINC02861	6.21537	1.7115e-08
LINC02762	6.21322	2.8948e-39
TAGLN2	6.19376	3.07904e-43
SNX19P3	6.18552	0.0200812
KCNK15	6.17651	0.00070904
PRDM16	6.17065	0.0262598
SPATA4	6.17024	0.0250904
BX842568.2	6.16835	0.0243672
BCYRN1	6.16085	4.94079e-25
SLC22A14	6.14548	0.0305194
MYRIP	6.12897	2.66218e-05
FLVCR2	6.12335	1.02416e-14
SNHG22	6.11884	8.49909e-07
FOXD1	6.11488	1.09948e-31
FSTL3	6.11071	2.96392e-26
C16orf71	6.10109	0.0210568
AC091196.1	6.08819	0.0325176
TMEM108	6.08778	4.43156e-12
ATP8B4	6.08071	0.00142605
NKAIN1	6.08036	3.39865e-09
LINC02863	6.07503	0.0228558
TM2D2	6.07272	3.52931e-295
AC008691.1	6.06268	0.000272052
PHOSPHO1	6.0366	0.00369048
MIR22HG	6.02735	1.18936e-54
CASZ1	6.01253	1.57286e-08
TRIB3	6.0124	7.58081e-42
AL035425.4	6.00477	0.00883905
DIRC3	6.0026	1.88816e-11
WNT3	6.00038	8.69348e-10
PIMREG	5.99696	1.54083e-33
ZPLD1	5.98801	1.49548e-06
MICAL2	5.93489	1.09421e-46
FRMPD4	5.9249	0.00773681
SLC5A10	5.90482	6.69048e-08
LINC02482	5.89181	1.46395e-13
UBE2CP2	5.8863	0.020195
CXCL2	5.87808	1.62685e-06
TTC39C	5.87108	3.90242e-48
SAMD15	5.8557	1.49908e-08
AC127070.2	5.85294	0.0146675
AP006545.1	5.85174	3.07896e-18
SCARNA14	5.84918	0.0150068
HCG15	5.84446	2.52131e-10
ANK3	5.80224	8.12385e-09
AC234782.1	5.80174	0.0327174
AC069224.2	5.80145	5.40713e-06
SCG3	5.78967	0.000421875
KCNH4	5.78029	0.0132474
FER1L4	5.74273	2.66455e-05
CAMK1G	5.73359	0.000249432
KNDC1	5.72709	0.0357534
NMT2	5.71705	1.88738e-64
SLC7A11	5.71192	8.0461e-12
AL121906.2	5.70667	8.60635e-06
AC108210.1	5.6715	0.00196482
DAPK2	5.65809	6.65e-13
LINC00482	5.65664	7.72198e-05
LNC-LBCS	5.65607	1.92084e-06
ADAP2	5.65117	0.000289107
AC079209.1	5.63848	0.0158468
JAG1	5.62134	4.99937e-50
SOX2	5.61987	9.03244e-12
EP300-AS1	5.61716	5.36852e-06
AC099518.1	5.61645	0.000462566
MIR100HG	5.5968	1.04806e-08
BMP6	5.57983	9.37272e-08
RAB36	5.56854	3.55253e-14
AC096564.2	5.55938	0.0448708
CORIN	5.55311	0.0118776
TBC1D2	5.55063	2.37985e-23
AC010980.2	5.54364	2.66225e-05
CCL18	5.54243	0.0063735
AC114803.1	5.52889	0.00415147
AATK	5.51104	4.65152e-12
AC090617.5	5.49426	0.0169125
PXDNL	5.48673	0.0227254
MDK	5.4733	4.94581e-08
MYEOV	5.46674	4.24979e-14
AC015971.1	5.46547	0.0455317
LINC02731	5.45494	0.0357027
GASAL1	5.44045	9.07296e-10
SLC9A3R2	5.4322	4.98879e-06
MTFP1	5.43216	2.17986e-06
MAST4	5.43175	1.16032e-23
KCNK3	5.42475	0.0359237
LYPD1	5.41557	7.82907e-50
AC002456.1	5.41054	0.008298
LINC01234	5.41036	7.44521e-19
DPYSL4	5.40721	8.12852e-19
AL033528.3	5.39996	0.0369651
RPL29P11	5.39826	0.0320528
TUFT1	5.38014	2.18544e-33
SLC28A3	5.37911	9.9583e-05
ITIH3	5.37747	0.000617498
CATSPER1	5.37419	0.00110372
HES6	5.36992	2.02005e-20
HAL	5.36909	0.0184347
ITPKA	5.35551	1.70714e-08
SAPCD2	5.34823	1.74754e-18
PLPBP	5.34822	5.81987e-71
LURAP1L	5.34681	2.23669e-52
ADAMTSL5	5.34663	0.000322786
AC009549.1	5.33569	4.96875e-31
ASNSP1	5.3327	0.000243737
ZNF702P	5.33162	0.00141916
AMPD3	5.32997	3.55887e-21
ITGA11	5.31279	5.69092e-16
INKA1	5.30525	0.000580879
ARHGAP25	5.30365	0.000264811
CRYBG2	5.29767	0.02842
LINC01204	5.2927	0.00504964
CCDC87	5.26396	0.0108779
SNORA59B	5.2452	0.0289301
TENM3-AS1	5.24021	1.27956e-31
PARP11	5.2335	1.20539e-08
PDE3A	5.22842	3.11188e-22
PLPP4	5.22549	3.88256e-50
IL4R	5.214	5.85873e-21
LINC01436	5.20262	2.12909e-05
WFDC3	5.20256	2.14981e-07
SLC43A2	5.19218	7.12631e-07
GRM1	5.18491	0.0311813
AC009133.1	5.17487	0.00162432
SESN2	5.15043	1.42586e-18
TLR5	5.14459	0.0398692
TRERF1	5.13884	2.09259e-15
PROB1	5.11396	0.0384316
AP003390.1	5.11161	0.000765302
NEUROG2	5.10422	1.87601e-07
AKR1C1	5.09546	3.9893e-19
MET	5.09085	9.76356e-28
PCNPP3	5.0839	0.0250908
FSCN1	5.07591	3.97024e-14
AL662791.1	5.07535	0.0018498
QRICH2	5.07443	7.07897e-25
MRVI1	5.05854	0.0283955
DPF3	5.0576	1.19646e-10
MEIS3	5.05655	1.28046e-12
AL138756.1	5.04556	0.0124619
HMOX1	5.04013	1.40153e-24
TP53I3	5.03975	5.77692e-27
WNK2	5.03778	7.93707e-07
Z97055.2	5.03535	0.000247714
AKAP3	5.02705	2.89033e-12
AC034231.1	5.01887	1.25362e-05
SEL1L3	5.0061	6.03193e-52
FOXN3-AS1	4.99946	1.27315e-11
EPB41L1	4.99547	1.02937e-22
SCML2	4.99494	1.06941e-20
FGF14	4.98683	0.00225072
NPB	4.98606	0.024081
RPLP0P2	4.95819	1.19438e-12
SNTA1	4.93806	1.00872e-23
PROX1	4.93315	9.67818e-06
ARHGEF6	4.93296	8.1737e-11
CAMK2N2	4.91427	5.74962e-14
TCF7L1	4.90365	5.46348e-10
PLXNA4	4.89594	6.43945e-06
FMNL1	4.88699	9.83105e-12
SLC25A21	4.88113	0.0241735
SEPTIN5	4.88105	0.0399152
AP005119.2	4.875	0.0355859
BEST1	4.87491	9.44406e-32
CAPNS2	4.86988	0.0469915
AL591043.2	4.86652	0.00120903
STYK1	4.86412	5.99856e-10
ZFP92	4.85972	2.04142e-12
EXOC3L2	4.85595	0.00838479
FTH1P10	4.84631	9.39e-05
FAM222A	4.83205	2.19758e-17
AMH	4.83137	0.027661
NOTUM	4.83076	7.05838e-05
DCAF8L2	4.81176	0.049409
CCDC74A	4.80815	3.87353e-16
AC079160.1	4.80754	0.0248968
PPFIBP2	4.79034	9.73955e-43
AL360270.3	4.7899	0.0018298
C1orf198	4.77565	3.08978e-39
AL928654.1	4.77511	2.96783e-12
EHD2	4.77331	8.26428e-12
DGAT2	4.77025	9.842e-19
ADAMTS1	4.75858	3.3616e-47
LRFN4	4.74745	4.00916e-06
AL365181.2	4.73982	8.3246e-05
NEUROG2-AS1	4.73879	0.00290569
AL365295.1	4.716	0.000487304
AC012510.1	4.71525	0.00481881
SLC16A2	4.70653	1.94894e-14
AC005696.1	4.69535	2.17475e-08
APC2	4.69265	2.77179e-05
WT1	4.68966	4.61634e-12
PARP12	4.68333	0.000325242
AC024560.4	4.67241	0.0184558
SMAD6	4.6655	3.33447e-32
HTR6	4.66207	0.0045154
AL596244.1	4.66144	0.00345639
TNFRSF13C	4.6614	0.00409452
SLC5A4	4.65433	1.1232e-64
AL360169.3	4.65151	0.011431
ALPL	4.6493	0.0219088
CASTOR1	4.64244	0.0176218
IL1A	4.64202	0.0229209
DAGLA	4.64139	5.15632e-06
GAS2L1	4.63797	5.12601e-10
LETM2	4.63631	3.94064e-27
AC009171.2	4.62518	0.00973126
FZD8	4.61979	0.000257016
FAM166B	4.61588	0.0199496
LAMC2	4.61264	2.87994e-15
IGLON5	4.61247	0.00279691
SOX7	4.61174	0.030481
AP006621.5	4.60691	1.41158e-06
CHODL	4.60102	7.86662e-05
AC026273.1	4.59454	3.67167e-14
COL6A2	4.5902	1.51515e-19
IL21R	4.58372	0.000123687
AC004771.2	4.56882	0.000736459
WHAMMP2	4.56542	0.000480555
ROBO3	4.56472	2.10366e-09
SLC29A4	4.5615	8.74569e-08
TUBA4A	4.54686	5.60421e-18
PLCXD2	4.53627	4.17578e-09
PANO1	4.5361	0.000212413
SRPX2	4.5349	5.77894e-14
RTN4R	4.53167	5.78362e-08
WASH5P	4.52772	0.0227784
SLITRK3	4.5254	0.0375903
PPIAP46	4.5167	0.00707865
COL13A1	4.50629	7.95203e-15
HOTTIP	4.50422	0.00321751
AC087533.1	4.49105	0.0231035
PCYT1B	4.48585	1.29788e-06
EPSTI1	4.48582	0.00133038
ACAA2	4.48554	3.41623e-57
AP000842.3	4.46476	1.75376e-07
THSD7A	4.45038	0.015171
CNIH3-AS1	4.44944	1.05343e-05
EFCAB6	4.44874	8.28705e-05
LINC02620	4.44493	4.39839e-08
AL022334.1	4.44173	0.000186569
CITED1	4.43416	1.18378e-06
Z98884.2	4.43255	0.000209686
PRKAR1B	4.43111	1.57022e-22
PWWP2B	4.42939	3.23125e-06
AC008429.1	4.41377	0.000381107
REEP1	4.40311	6.08815e-17
ANKRD29	4.39326	5.69788e-17
SYT17	4.38797	3.19402e-10
ASPA	4.38502	2.54445e-10
AC008035.1	4.38251	0.0161344
ID1	4.37967	5.48234e-22
GPC1	4.37912	2.26966e-08
LINC00525	4.37537	0.045
WDR49	4.3699	0.0300132
IGFBP6	4.36686	9.57546e-08
KCNAB2	4.3668	3.141e-20
CASC15	4.36594	2.11301e-18
SLC39A12	4.36482	0.0182404
CHST1	4.35702	0.0393456
VCAN	4.35262	7.19281e-22
CCDC113	4.35054	2.75159e-16
NANOS1	4.34693	1.74391e-25
AP003307.2	4.34674	0.00183986
AL731571.1	4.34659	0.000421818
SERPINB8	4.33901	4.4408e-29
PDGFA	4.3359	1.48548e-22
LINC02577	4.33367	0.008298
AC022034.1	4.33265	0.00502795
DCBLD1	4.33216	4.69951e-47
AMOTL2	4.33107	1.79313e-32
PLCH1	4.31526	0.000196097
AC015912.3	4.31304	0.035263
AC234582.1	4.30745	0.0375558
CSMD3	4.29651	0.000738794
EIF4A3	4.29576	1.15252e-65
CFAP45	4.28783	0.00311523
DHRS2	4.28533	7.23383e-08
LSM1	4.27929	1.39463e-29
GTSE1-DT	4.27032	1.57692e-11
MAP3K14	4.2694	4.52358e-17
MAP7	4.25663	4.44554e-15
CCDC84-DT	4.25329	4.66398e-09
AC096733.3	4.25255	0.0209846
PCDHB5	4.24103	0.00165858
NXPH4	4.2402	0.000613744
AL138828.1	4.23219	0.0160338
MIR34AHG	4.22937	0.000135306
MAPK8IP2	4.22384	2.70279e-11
AL163051.1	4.21741	2.57208e-10
UNC79	4.21624	0.00229964
KIRREL3	4.21046	1.78831e-09
AC139530.3	4.20687	0.000145499
WNT4	4.19711	9.95923e-05
VAV2	4.19035	9.0517e-18
TMPRSS5	4.18615	6.00146e-15
KCNIP3	4.17913	2.69034e-10
ZFHX4	4.17833	5.41582e-18
RAB7B	4.16891	4.12393e-16
TMEM38A	4.16365	6.20484e-12
PLD6	4.14628	1.36846e-12
F12	4.14124	6.83104e-05
SYNGR2	4.13797	3.98853e-16
IFITM3	4.13796	3.91167e-19
FBXL16	4.1362	8.24129e-06
FGFR1	4.13127	4.01229e-21
MIR193BHG	4.12919	6.89952e-09
DOK3	4.11205	0.00510772
AC104971.1	4.10677	0.00403866
PLCL2	4.1054	8.33921e-08
IDNK	4.10351	4.69995e-15
SLC38A3	4.10257	0.00153297
AC013652.1	4.10089	1.46185e-15
ACTG2	4.0968	1.23994e-32
MAGEE1	4.09486	8.55295e-05
FRG1-DT	4.08729	0.0248238
ZNF560	4.08014	0.00504876
BX088651.4	4.07173	0.00321656
AC092275.1	4.07036	0.0128135
FAR2	4.06606	3.65055e-09
PATE2	4.05647	0.0326351
CCDC183-AS1	4.05331	0.00355727
COA6-AS1	4.05013	1.23132e-13
BIN1	4.04431	1.45124e-22
AC006538.1	4.04357	5.69148e-05
ENG	4.03537	2.83318e-07
FADS3	4.03434	1.85436e-16
GSTA1	4.02742	0.00480316
BRF2	4.01555	2.1875e-22
TVP23C	4.01196	0.000174227
AL035541.1	4.00781	0.00425607
AL138781.1	4.00183	0.0333933
MNX1	4.00057	7.74141e-10
SEMA7A	3.99713	3.31246e-22
C2	3.99674	0.0141658
SPAG4	3.99177	0.000112798
AC067852.5	3.9913	8.17909e-09
SDC1	3.98974	5.12965e-17
METRNL	3.98883	2.25173e-14
CCDC171	3.97898	4.98102e-15
OSTN	3.97752	0.0245427
ERVMER34-1	3.97535	0.000218463
AL356235.1	3.96671	0.000212714
LIMD2	3.95324	2.0049e-08
TRIM16	3.95259	1.02688e-36
PCK2	3.95127	8.70407e-22
AC006453.3	3.95125	1.32138e-11
DCLK2	3.95108	7.1061e-28
BAIAP2L2	3.95072	9.49698e-08
ARMCX1	3.94913	5.80412e-44
CKMT1A	3.94338	1.01939e-08
AC004156.1	3.94109	0.00357415
ATP6V1B1-AS1	3.93387	5.28362e-05
AC022400.9	3.93319	0.000239457
AL118511.1	3.93157	0.00308261
CDC42EP1	3.92705	0.010599
RASSF7	3.92065	4.2986e-08
KCNG1	3.91839	1.73996e-14
SH3TC1	3.91678	1.00082e-09
RN7SL219P	3.90994	0.041633
CCL20	3.90874	0.000284017
ALDH1L1	3.90609	0.000193596
TRAM2	3.90576	1.44343e-28
COBL	3.90343	1.28886e-14
CCN2	3.90201	2.51886e-17
PGBD5	3.88953	4.67015e-27
NXN	3.88768	8.97002e-17
IRF7	3.88474	0.000351664
LINC02154	3.88326	0.00308912
AL359636.2	3.88097	2.0996e-05
TRIM14	3.87762	1.47667e-23
KIAA1614-AS1	3.87717	1.82739e-10
AL139234.1	3.87395	2.54208e-05
DNAH9	3.85786	0.0495872
AC073195.2	3.85369	0.000121659
TMEM158	3.85139	1.96263e-13
LINC01444	3.84735	9.95891e-29
[truncated: 8,113 more rows]
