# Supplementary material for: Antibody dependent cellular cytotoxicity-inducing anti-EGFR antibodies as effective therapeutic option for cutaneous melanoma resistant to BRAF inhibitors
Source: Front Immunol. 2024 Mar 6;15:1336566. doi: 10.3389/fimmu.2024.1336566 (PMC10950948; doi:10.3389/fimmu.2024.1336566)
Supplement: Supplementary file 6 [file Table_3.xlsx]

## Sheet: AR
	Exp 1	Exp 2	Exp 3	Exp 4	Mean	SD	t-test
Mel 91 ctrl		5.25877e-05	1.81121e-05	1.1378e-05	2.73593e-05	2.21064e-05	0.0044776
Mel 91 VR		0.00305635	0.00189101	0.00188374	0.00227703	0.000674914
Mel 262 ctrl	0.000457715	0.000236526	0.000162368	0.000151667	0.000252069	0.000142196	0.0284326
Mel 262 VR	0.000511195	0.00174366	0.000902173	0.000932743	0.00102244	0.000517701
Mel 336 ctrl		0.00417279	0.00288154	0.00298772	0.00334735	0.000716822	0.0330849
Mel 336 VR		0.00627311	0.00560355	0.00450328	0.00545998	0.000893609
Mel 593 ctrl		3.62821e-06	2.83195e-06	2.59969e-06	3.01995e-06	5.39414e-07	0.0385049
Mel 593 VR		2.09282e-05	1.01753e-05	1.04018e-05	1.38351e-05	6.14386e-06
Mel 599 ctrl	7.51959e-05		0.000636436	0.000650858	0.000454163	0.000328275	0.01435
Mel 599 VR	0.00163331		0.00308949	0.00306104	0.00259461	0.000832632
Mel 611 ctrl	6.87786e-06	6.98892e-06	2.64421e-06	1.55136e-06	4.51559e-06	2.82763e-06	0.002159
Mel 611 VR	0.00652599	0.012697	0.00662463	0.00622171	0.00801733	0.00312448
Mel 629 ctrl	0.00205697	0.00492392	0.00331321	0.00320521	0.00337483	0.00117884	0.00217368
Mel 629 VR	0.00939902	0.0136949	0.00906892	0.00851992	0.0101707	0.0023773
Mel 767 ctrl	9.05963e-07	8.89838e-06	2.49177e-06	1.48632e-06	3.44561e-06	3.69374e-06	0.0156986
Mel 767 VR	0.000396043	0.000951403	0.000315384	0.000353079	0.000503977	0.000300099
Mel 919 ctrl		2.2583e-06	2.32398e-06	2.32952e-06	2.30393e-06	3.96179e-08	0.278013
Mel 919 VR		3.67774e-06	8.56012e-06	2.04201e-06	4.75996e-06	3.39114e-06

## Sheet: EGFR
	Exp 1	Exp 2	Exp 3	Exp 4	Exp 5	Exp 6	Exp 7	Exp 8	Exp 9	Mean	SD	t-test
Mel 91 ctrl			0.000665631	0.00258336					0.00130496	0.00151798	0.00097645	0.68503
Mel 91 VR			0.00051611	0.00103515					0.00205624	0.0012025	0.000783582
Mel 262 ctrl	0.00113157					0.0022292			0.0029542	0.00210499	0.000917641	0.71338
Mel 262 VR	0.00312379					0.00108653			0.00312388	0.00244473	0.00117624
Mel 336 ctrl	1.19306e-05					1.99916e-05	1.73331e-05	2.00941e-05		1.73373e-05	3.82439e-06	0.18982
Mel 336 VR	0.000124319					2.7408e-05	2.95716e-05	2.96324e-05		5.27328e-05	4.77355e-05
Mel 593 ctrl	0.000738835		0.0010337	0.00119303	0.00124445	0.0024922				0.00134044	0.000673332	0.0114969
Mel 593 VR	0.0015745		0.00356582	0.00495172	0.00381909	0.00613846				0.00400992	0.00170166
Mel 599 ctrl			0.0031712		0.00271143	0.00281893				0.00290052	0.000240498	0.0356211
Mel 599 VR			0.00973582		0.00511427	0.00663486				0.00716165	0.00235538
Mel 611 ctrl	3.17681e-06	8.54078e-06		9.81207e-06		1.04358e-05			1.97622e-05	1.03455e-05	5.99195e-06	0.00143108
Mel 611 VR	0.0134921	0.0239985		0.0197367		0.0159411			0.040444	0.0227225	0.0106745
Mel 629 ctrl			0.000234387	0.000328748	0.000161128	0.000380259			0.000671424	0.000355189	0.00019595	0.00653683
Mel 629 VR			1.04671e-05	5.03336e-05	1.23982e-05	5.00458e-05			4.65742e-05	3.39638e-05	2.06325e-05
Mel 767 ctrl	5.71372e-06		4.2483e-06	3.39343e-06	1.21449e-06	9.77897e-06				4.86978e-06	3.19137e-06	0.000348978
Mel 767 VR	0.00840203		0.00649638	0.0131706	0.00494094	0.0108631				0.00877462	0.00330579
Mel 919 ctrl				1.17164e-05		3.63839e-05			2.25639e-05	2.35547e-05	1.23636e-05	0.067569
Mel 919 VR				4.54316e-06		8.9944e-06			1.27218e-06	4.93658e-06	3.87611e-06

## Sheet: NRG1
	Exp 1	Exp 2	Exp 3	Exp 4	Exp 5	Mean	SD	t-test
Mel 91 ctrl		1.4371e-05	1.19258e-06	2.53213e-06	2.10139e-06	5.04926e-06	6.23949e-06	0.0105729
Mel 91 VR		1.87921e-05	1.43888e-05	2.85362e-05	2.96649e-05	2.28455e-05	7.45735e-06
Mel 262 ctrl	0.00301447	0.00118886		0.00251588		0.00223974	0.000943615	0.204803
Mel 262 VR	0.00598354	0.0022663		0.00393944		0.00406309	0.00186171
Mel 336 ctrl			1.81435e-06	1.2046e-06	4.20349e-06	2.40748e-06	1.58499e-06	0.267184
Mel 336 VR			1.81017e-06	5.44266e-06	6.49364e-06	4.58215e-06	2.45745e-06
Mel 593 ctrl		1.56051e-06	3.18632e-06	1.70683e-06		2.15122e-06	8.99404e-07	0.00159184
Mel 593 VR		0.00189604	0.00286721	0.00294107		0.00256811	0.000583198
Mel 599 ctrl	0.000685844	0.000462398		0.000233632		0.000460625	0.000226111	0.287205
Mel 599 VR	0.00349067	0.000965984		0.000430593		0.00162908	0.00163425
Mel 611 ctrl	8.409e-06		1.9184e-06	3.2179e-06		4.5151e-06	3.43424e-06	0.0187885
Mel 611 VR	0.027038		0.0273361	0.0102678		0.0215473	0.00976946
Mel 629 ctrl	7.95256e-05	4.67263e-05		3.14637e-05		5.25719e-05	2.45584e-05	0.357593
Mel 629 VR	6.30743e-05	1.44276e-05		1.21747e-05		2.98922e-05	2.87586e-05
Mel 767 ctrl	1.18434e-05			1.26379e-05	3.62866e-05	2.0256e-05	1.38886e-05	1.71669e-07
Mel 767 VR	0.00704872			0.00702806	0.00731426	0.00713035	0.000159608
Mel 919 ctrl	3.45031e-06	2.43694e-07		0		1.23133e-06	1.92555e-06	0.165619
Mel 919 VR	0.00037386	4.1033e-05		0.000106192		0.000173695	0.000176383

## Sheet: EGF
	Exp 1	Exp 2	Exp 3	Exp 4	Exp 5	Mean	SD	t-test
Mel 91 ctrl		0.000128814	0.000107072	0.000184299		0.000140062	3.98231e-05	0.0173454
Mel 91 VR		0.000812205	0.000593451	0.00123255		0.0008794	0.000324803
Mel 262 ctrl	5.32097e-05	1.03956e-05		3.02785e-05		3.12946e-05	2.14251e-05	0.12597
Mel 262 VR	0.00011825	5.16003e-05		0.000225125		0.000131658	8.7536e-05
Mel 336 ctrl			8.00318e-05	0.000208008	0.000249894	0.000179311	8.84923e-05	0.747731
Mel 336 VR			0.000209931	0.000170873	0.00021172	0.000197508	2.30839e-05
Mel 593 ctrl	0.00138284	0.000689906		0.00102082		0.00103119	0.000346585	0.0520211
Mel 593 VR	0.000543446	0.000171926		0.000482449		0.000399274	0.000199237
Mel 599 ctrl	4.41651e-05	4.21035e-05		1.42653e-05		3.35113e-05	1.66994e-05	0.00331684
Mel 599 VR	0.000539336	0.000406344		0.000327966		0.000424549	0.000106854
Mel 611 ctrl	1.98768e-05	4.35332e-05		0.000108675	0.000136222	7.70768e-05	5.44475e-05	0.623585
Mel 611 VR	6.3712e-05	1.12399e-05		0.000137953	0.0001969	0.000102451	8.16521e-05
Mel 629 ctrl	6.56438e-05	6.41587e-05		0.000120822		8.35414e-05	3.22942e-05	0.186265
Mel 629 VR	2.26857e-05	2.54572e-05		7.82886e-05		4.21438e-05	3.13329e-05
Mel 767 ctrl	0.00153199	0.00161733		0.00281179	0.00300802	0.00224228	0.000775841	0.0163932
Mel 767 VR	0.000483729	0.000575361		0.00110784	0.00117033	0.000834316	0.000354821
Mel 919 ctrl	0.000116349	3.60531e-05		0.000129574		9.3992e-05	5.06104e-05	0.06004
Mel 919 VR	0.00138399	0.000538926		0.000551744		0.000824888	0.000484242
