# Supplementary material for: Antibody dependent cellular cytotoxicity-inducing anti-EGFR antibodies as effective therapeutic option for cutaneous melanoma resistant to BRAF inhibitors
Source: Front Immunol. 2024 Mar 6;15:1336566. doi: 10.3389/fimmu.2024.1336566 (PMC10950948; doi:10.3389/fimmu.2024.1336566)
Supplement: Supplementary file 7 [file Table_4.xlsx]

## Sheet: Foglio1
	Supplementary Table 4. Immunohistochemistry for RTK in melanoma lesions from patients treated with BRAF inhibitors
	Patient	Pre/Post therapy	monhts vs therapy start	Type of lesiona		Responseb	Response duration (months)		AXL Tc		AXL (S.intra)		AXL (S.extra)		EGFR T		EGFR (S.intra)		EGFR (S.extra)
	M/1945	Pre	-13	LN		CR	69.5342		0		6		6		0		0		0
		Pre	-7	ST					0		6		6		0		0		0
		Pre	-2.5	D-ID					0		1*		1*		0		0		0
	F/1950	Pre	-12	P		SD	72.0329		0		3*		3*		0		0		0
		Pre	-5	LN					0		12		12		1		0		0
		Pre	-1.5	LN					0		12		12		0		0		0
	M/1964	Pre	-5	LN		SD	67.5288		0		12		12		0		0		0
	F/1961	Pre	-5	SC		CR	66.6411		0		12		12		3		2		2
		Pre	-1	SC					0		12		12		0		0		0
	M/1952	Pre	-9	L		PR/CR	61.2164		0		12		12		0		2		2
	M/1973	Pre	-15	SC		CR	68.2521		0		12		12		0		0		0
	F/1954	Pre	-1	SC		CR	4.27397		0		12		12		0		0		0
	M/1944	Pre	-6	LN		PR	9.53425		0		12		12		0		0		0
		POST	17	ID					0		12		12		0		0		0
	F/1939	POST	3	D-ID		PR	3.22192		0		12		12		0		0		0
	M/1971	Pre	-34	LN		PR	21.4027		0		12*		12*		0		0		0
		POST	22	D-ID					3		4*		4*		0		0		0
	M/1953	Pre	-41	D		PR	3		0		0		0		0		0		0
	M/1965	Pre	-9	L		PR	3.48493		0		9		9		0		0		0
	F/1966	Pre	-8.5	SC		SD	15.1562		0		9		9		0		1		3
	F/1963	Pre	-17	ST		PD			0		9*		9*		0		0		0
		Pre	-12	LN					0		12		12		0		0		0
	M/1945	Pre	-24	SC		PD			0		9*		9*		0		0		0
	F/1938	Pre	-27	ID		PD			0		9		9		0		0		0
		Pre	-20	LN					0		9*		9*		0		0		0
	M/1982	Pre	-1	LN		PD			0		12		12		9		0		0
	M/1960	POST	2	ID		PD			0		12		12		0		0		0
	M/1962	Pre	-7	LN		PD			0		12		12		0		0		0
	a	LN, limphnode metastasis; L, lung metastasis; SC, subcutaneous metastasis; ID, ipodermic metastasis; D, dermic metastasis; ST, soft tissue metastasis; P, primary tumor.
	b	CR, complete response; PR, partial response; SD, stable disease; PD, progressive disease
	c	Antigen staining reported as score: expression x intensity; T= tumor, S.intra= intra-tumor stromal cells, S.extra=extra-tumor stromal cells.
	*	AXL staining on endothelial cells
	Patients with EGFR tumor cell positivity in at least one lesion					0.157895
	# Patients					19
	# Post-therapy lesions					4
