# Supplementary material for: Antibody dependent cellular cytotoxicity-inducing anti-EGFR antibodies as effective therapeutic option for cutaneous melanoma resistant to BRAF inhibitors
Source: Front Immunol. 2024 Mar 6;15:1336566. doi: 10.3389/fimmu.2024.1336566 (PMC10950948; doi:10.3389/fimmu.2024.1336566)
Supplement: Supplementary file 8 [file Table_5.xlsx]

## Sheet: AXL
	Exp 1	Exp 2	Exp 3	Exp 4	Exp 5	Exp 6	Exp 7	mean	sd	t-test
mel 91 ctrl	0.00167297				0.00179045		0.00184568	0.0017697	8.82067e-05	4.27535e-06
mel 91 VR	1.43562e-05				2.13551e-05		1.82091e-05	1.79735e-05	3.5054e-06
mel 262 ctrl	2.38027e-05	6.20112e-05				7.76933e-05		5.45024e-05	2.77189e-05	0.623114
mel 262 VR	2.63244e-05	6.46493e-05				4.14273e-05		4.41337e-05	1.93052e-05
mel 336 ctrl					4.30375e-06	3.8125e-06	7.74263e-06	5.28629e-06	2.14138e-06	0.608833
mel 336 VR					3.41617e-06	7.59103e-06	8.05211e-06	6.3531e-06	2.55389e-06
mel 593 ctrl	4.48475e-06	8.10947e-06		6.2383e-06				6.27751e-06	1.81268e-06	0.017443
mel 593 VR	0.00110033	0.002214		0.00292369				0.00207934	0.000919108
mel 599 ctrl	3.41882e-06	4.93848e-06		7.18183e-06				5.17971e-06	1.89307e-06	0.0263175
mel 599 VR	0.0272044	0.0589947		0.0257424				0.0373138	0.0187904
mel 611 ctrl		0.00257203	0.00346486	0.00100181				0.00234623	0.00124695	0.00104515
mel 611 VR		0.0311641	0.0222503	0.0244671				0.0259605	0.00464078
mel 629 ctrl	5.04138e-05	5.55197e-05		0.000173474				9.31358e-05	6.96216e-05	0.0453808
mel 629 VR	0.000293477	0.000515847		0.000253634				0.000354319	0.000141298
mel 767 ctrl	2.7591e-05	0.000200047				0.000263699		0.000163779	0.000122161	0.0452521
mel 767 VR	0.0155126	0.0237951				0.0495398		0.0296159	0.0177447
mel 919 ctrl	0.000189303	0.000423555	0.000264626					0.000292495	0.000119587	0.0185522
mel 919 VR	6.35144e-06	1.48835e-05	4.84482e-05					2.32277e-05	2.22543e-05

## Sheet: PDGFR
	Exp 1	Exp 2	Exp 3	Exp 4	Exp 5	Exp 6	mean	sd	t-test
mel 91 ctrl	0.000661249			0.000434876	0.000771498		0.000622541	0.000171617	0.0041976
mel 91 VR	1.92647e-05			2.16172e-05	6.30182e-05		3.46334e-05	2.46101e-05
mel 262 ctrl	2.27028e-06			9.69639e-06		1.07425e-06	4.34697e-06	4.67117e-06	0.441697
mel 262 VR	5.16271e-06			7.87272e-06		7.21653e-06	6.75065e-06	1.4138e-06
mel 336 ctrl				0.00129022	0.00224279	0.00192179	0.00181827	0.00048465	0.397521
mel 336 VR				0.00163812	0.00295672	0.00220421	0.00226635	0.000661494
mel 593 ctrl				0.000145496	0.000364091	0.000287782	0.00026579	0.000110945	0.0055065
mel 593 VR				0.0106774	0.0206141	0.0175421	0.0162779	0.00508756
mel 599 ctrl			3.80747e-05	3.60441e-05	6.06581e-05	3.56705e-05	4.26118e-05	1.20771e-05	0.00101451
mel 599 VR			0.0318161	0.0240857	0.0530279	0.0366739	0.0364009	0.0122368
mel 611 ctrl			8.9092e-05	2.82021e-05		3.6692e-05	5.13287e-05	3.29784e-05	0.00411639
mel 611 VR			0.284027	0.173491		0.318849	0.258789	0.0758942
mel 629 ctrl				0.000115234	0.000155721	0.000221467	0.000164141	5.36145e-05	0.674298
mel 629 VR				0.000147153	0.000286258	0.00013678	0.000190064	8.34677e-05
mel 767 ctrl			6.68537e-05	8.08852e-05	0.000172056	0.000140846	0.00011516	4.96831e-05	0.00336707
mel 767 VR			0.00612089	0.00565359	0.0134287	0.00866571	0.00846723	0.00356266
mel 919 ctrl		4.82454e-06		8.63107e-06	7.049e-06		6.83487e-06	1.91228e-06	0.149178
mel 919 VR		3.89324e-06		3.69895e-06	5.90515e-06		4.49911e-06	1.22153e-06
